# Supplementary material for: A hot white dwarf merger remnant revealed by an ultraviolet detection of carbon
Source: Nat Astron. 2025 Aug 6;9(9):1347–55. doi: 10.1038/s41550-025-02590-y (PMC12446069; doi:10.1038/s41550-025-02590-y)
Supplement: Supplementary file 1 — MMT/Binospec spectrum of WD 0525+526. Columns are: air wavelength (Å), flux (erg cm−2 s−1 Å−1), and flux error (erg cm−2 s−1 Å−1). [file 41550_2025_2590_MOESM1_ESM.csv]

wave	Flux	Flux_error
3800.270006	6.0922E-16	1.14345E-17
3800.640006	6.222E-16	1.15677E-17
3801.010006	5.55927E-16	1.0942E-17
3801.380006	6.00115E-16	1.13274E-17
3801.750006	6.49294E-16	1.17253E-17
3802.120006	6.46395E-16	1.16702E-17
3802.490006	6.45955E-16	1.16512E-17
3802.860006	6.58631E-16	1.1757E-17
3803.230006	6.45341E-16	1.16346E-17
3803.600006	5.90412E-16	1.1158E-17
3803.970006	6.45829E-16	1.16215E-17
3804.340006	6.8149E-16	1.19009E-17
3804.710006	6.57853E-16	1.16727E-17
3805.080006	6.53201E-16	1.16075E-17
3805.450006	6.66449E-16	1.17089E-17
3805.820006	6.41828E-16	1.14749E-17
3806.190006	6.06042E-16	1.11471E-17
3806.560006	6.49841E-16	1.15165E-17
3806.930006	5.77656E-16	1.08809E-17
3807.300006	5.6407E-16	1.07503E-17
3807.670006	6.32547E-16	1.13499E-17
3808.040006	6.62232E-16	1.1603E-17
3808.410006	6.638E-16	1.16016E-17
3808.780006	6.41608E-16	1.13998E-17
3809.150006	6.90406E-16	1.18047E-17
3809.520006	7.02423E-16	1.18977E-17
3809.890006	6.45446E-16	1.14247E-17
3810.260006	6.33741E-16	1.13106E-17
3810.630006	6.45373E-16	1.13934E-17
3811.000006	6.29211E-16	1.12254E-17
3811.370006	6.18473E-16	1.11204E-17
3811.740006	6.15576E-16	1.11102E-17
3812.110006	6.59416E-16	1.14854E-17
3812.480006	6.4513E-16	1.13802E-17
3812.850006	6.05189E-16	1.10657E-17
3813.220006	5.80818E-16	1.08373E-17
3813.590006	5.7847E-16	1.08076E-17
3813.960006	6.55686E-16	1.14487E-17
3814.330006	6.24054E-16	1.11778E-17
3814.700006	6.02665E-16	1.09801E-17
3815.070006	5.65725E-16	1.06145E-17
3815.440006	6.17287E-16	1.10353E-17
3815.810006	5.60405E-16	1.05281E-17
3816.180006	6.28174E-16	1.11135E-17
3816.550006	5.68152E-16	1.06023E-17
3816.920006	6.15839E-16	1.10033E-17
3817.290006	6.07815E-16	1.09376E-17
3817.660006	6.28386E-16	1.11216E-17
3818.030006	6.54484E-16	1.13114E-17
3818.400006	6.60041E-16	1.13315E-17
3818.770006	6.30259E-16	1.10687E-17
3819.140006	6.41863E-16	1.11572E-17
3819.510006	6.38584E-16	1.11134E-17
3819.880006	6.21755E-16	1.09385E-17
3820.250006	6.2104E-16	1.09119E-17
3820.620006	6.00373E-16	1.07452E-17
3820.990006	6.0859E-16	1.0824E-17
3821.360006	6.38152E-16	1.10576E-17
3821.730006	6.05105E-16	1.07956E-17
3822.100006	6.03364E-16	1.07855E-17
3822.470006	6.08131E-16	1.08263E-17
3822.840006	5.73286E-16	1.05138E-17
3823.210006	5.68514E-16	1.04405E-17
3823.580006	5.80631E-16	1.05499E-17
3823.950006	6.59501E-16	1.11892E-17
3824.320006	6.07321E-16	1.07391E-17
3824.690006	6.8104E-16	1.13209E-17
3825.060006	6.28304E-16	1.08768E-17
3825.430006	6.88828E-16	1.13422E-17
3825.800006	5.9958E-16	1.06108E-17
3828.020006	6.15034E-16	1.07759E-17
3828.390006	6.23246E-16	1.08801E-17
3828.760006	5.66071E-16	1.04199E-17
3829.130006	5.94803E-16	1.06699E-17
3829.500006	5.92397E-16	1.06445E-17
3829.870006	5.79593E-16	1.05236E-17
3830.240006	5.7579E-16	1.04984E-17
3830.610006	5.29324E-16	1.01155E-17
3830.980006	5.53506E-16	1.03056E-17
3831.350006	6.08714E-16	1.07068E-17
3831.720006	6.29903E-16	1.08536E-17
3832.090006	6.19856E-16	1.07811E-17
3832.460006	5.99847E-16	1.06257E-17
3832.830006	5.95877E-16	1.05801E-17
3833.200006	6.08493E-16	1.0639E-17
3833.570006	6.02316E-16	1.0541E-17
3833.940006	6.07325E-16	1.05658E-17
3834.310007	6.06088E-16	1.05834E-17
3834.680007	5.92261E-16	1.0504E-17
3835.050007	5.79514E-16	1.039E-17
3835.420007	5.54436E-16	1.01506E-17
3835.790007	6.08664E-16	1.05744E-17
3836.160007	5.57617E-16	1.01154E-17
3836.530007	5.25477E-16	9.81054E-18
3836.900007	5.98828E-16	1.04463E-17
3837.270007	5.9624E-16	1.0448E-17
3837.640007	6.1027E-16	1.0569E-17
3838.010007	6.05014E-16	1.05084E-17
3838.380007	6.06779E-16	1.04766E-17
3838.750007	6.22324E-16	1.05758E-17
3839.120007	5.9484E-16	1.03471E-17
3839.490007	6.41018E-16	1.07337E-17
3839.860007	5.5513E-16	9.9946E-18
3840.230007	5.36315E-16	9.79676E-18
3840.600007	5.3429E-16	9.80125E-18
3840.970007	4.90836E-16	9.46557E-18
3841.340007	5.4549E-16	9.98852E-18
3841.710007	5.36961E-16	9.91191E-18
3842.080007	5.76497E-16	1.02178E-17
3842.450007	5.63559E-16	1.00895E-17
3842.820007	6.40175E-16	1.06975E-17
3843.190007	5.77263E-16	1.01867E-17
3843.560007	5.52376E-16	9.95371E-18
3843.930007	5.94761E-16	1.02916E-17
3844.300007	5.45428E-16	9.89357E-18
3844.670007	6.03308E-16	1.03835E-17
3845.040007	5.69897E-16	1.01441E-17
3845.410007	6.81672E-16	1.10556E-17
3845.780007	5.93377E-16	1.0357E-17
3846.150007	6.13395E-16	1.04591E-17
3846.520007	6.42171E-16	1.06564E-17
3846.890007	5.78176E-16	1.01518E-17
3847.260007	5.63616E-16	1.00402E-17
3847.630007	5.65585E-16	1.00589E-17
3848.000007	6.10609E-16	1.04041E-17
3848.370007	5.77125E-16	1.01048E-17
3848.740007	6.23757E-16	1.04575E-17
3849.110007	5.9304E-16	1.02043E-17
3849.480007	5.8453E-16	1.01379E-17
3849.850007	5.67788E-16	1.00056E-17
3850.220007	5.46921E-16	9.8543E-18
3850.590007	5.6738E-16	1.00261E-17
3850.960007	5.85777E-16	1.01604E-17
3851.330007	5.62287E-16	9.93946E-18
3851.700007	5.56524E-16	9.8771E-18
3852.070007	5.70666E-16	9.99221E-18
3852.440007	5.78147E-16	1.00548E-17
3852.810007	5.81975E-16	1.00795E-17
3853.180007	5.63336E-16	9.90862E-18
3853.550007	5.901E-16	1.01128E-17
3853.920007	6.18021E-16	1.03251E-17
3854.290007	6.33312E-16	1.04352E-17
3854.660007	5.90092E-16	1.00847E-17
3855.030007	5.61476E-16	9.84565E-18
3855.400007	5.86964E-16	1.00541E-17
3855.770007	5.92216E-16	1.00828E-17
3856.140007	5.93886E-16	1.00848E-17
3856.510007	6.00757E-16	1.01411E-17
3856.880007	6.2352E-16	1.03299E-17
3857.250007	5.62099E-16	9.81358E-18
3857.620007	5.90382E-16	1.00219E-17
3857.990007	5.60264E-16	9.75548E-18
3858.360007	5.72865E-16	9.84449E-18
3858.730007	5.59879E-16	9.721E-18
3859.100007	5.32431E-16	9.47459E-18
3859.470007	5.88862E-16	9.93448E-18
3859.840007	5.34661E-16	9.47493E-18
3860.210007	5.75994E-16	9.82093E-18
3860.580007	6.16544E-16	1.01538E-17
3860.950007	5.84549E-16	9.91756E-18
3861.320007	5.77513E-16	9.87614E-18
3861.690007	5.06723E-16	9.28397E-18
3862.060007	5.91139E-16	9.99228E-18
3862.430007	5.46316E-16	9.60314E-18
3862.800007	6.01865E-16	1.00462E-17
3863.170007	5.74427E-16	9.81957E-18
3863.540007	5.66602E-16	9.75112E-18
3863.910007	5.16438E-16	9.31593E-18
3864.280007	5.55746E-16	9.63912E-18
3864.650007	5.28262E-16	9.39657E-18
3865.020007	5.64815E-16	9.70887E-18
3865.390007	5.65889E-16	9.70875E-18
3865.760007	5.73054E-16	9.7548E-18
3866.130007	5.54629E-16	9.59517E-18
3866.500007	5.51059E-16	9.54912E-18
3866.870007	5.88175E-16	9.8563E-18
3867.240007	5.87938E-16	9.85679E-18
3867.610007	5.86528E-16	9.86048E-18
3867.980007	6.20083E-16	1.01267E-17
3868.350007	5.55937E-16	9.6075E-18
3868.720007	5.58682E-16	9.60623E-18
3869.090007	5.81158E-16	9.77287E-18
3869.460007	5.02051E-16	9.09721E-18
3869.830007	5.37006E-16	9.39068E-18
3870.200007	5.50043E-16	9.48345E-18
3870.570007	5.50754E-16	9.4845E-18
3870.940007	5.47283E-16	9.4437E-18
3871.310007	5.39658E-16	9.38104E-18
3871.680007	5.57652E-16	9.52808E-18
3872.050007	5.09096E-16	9.11214E-18
3872.420007	5.22266E-16	9.22485E-18
3872.790007	5.66532E-16	9.61024E-18
3873.160007	5.75565E-16	9.70347E-18
3873.530007	5.39446E-16	9.42767E-18
3873.900007	5.50983E-16	9.53535E-18
3874.270007	5.39965E-16	9.43474E-18
3874.640007	5.71028E-16	9.68092E-18
3875.010007	5.64779E-16	9.63306E-18
3875.380007	5.49161E-16	9.50823E-18
3875.750007	5.38832E-16	9.41881E-18
3876.120007	5.28761E-16	9.31049E-18
3876.490007	5.29491E-16	9.30062E-18
3876.860007	5.25952E-16	9.27373E-18
3877.230007	5.0689E-16	9.11229E-18
3877.600007	5.30627E-16	9.29756E-18
3877.970007	5.65994E-16	9.57206E-18
3878.340007	5.81908E-16	9.69739E-18
3878.710007	5.46004E-16	9.41558E-18
3879.080007	5.44304E-16	9.4071E-18
3879.450007	5.2444E-16	9.23749E-18
3879.820007	5.36232E-16	9.33251E-18
3880.190007	5.18578E-16	9.18768E-18
3880.560007	5.30861E-16	9.28264E-18
3880.930007	5.51225E-16	9.44672E-18
3881.300007	5.65796E-16	9.54672E-18
3881.670007	5.59576E-16	9.47187E-18
3882.040007	5.18273E-16	9.11657E-18
3882.410007	5.13391E-16	9.0803E-18
3882.780007	5.16784E-16	9.11823E-18
3883.150007	4.889E-16	8.89368E-18
3883.520007	4.95359E-16	8.95683E-18
3883.890007	5.33523E-16	9.28309E-18
3884.260007	5.56692E-16	9.47418E-18
3884.630007	5.43609E-16	9.3526E-18
3885.000007	5.63988E-16	9.48671E-18
3885.370007	5.33411E-16	9.20528E-18
3885.740007	5.55013E-16	9.36432E-18
3886.110007	5.20156E-16	9.06577E-18
3886.480007	5.60035E-16	9.38756E-18
3886.850007	5.46002E-16	9.28979E-18
3887.220007	5.50455E-16	9.34165E-18
3887.590007	5.27214E-16	9.16888E-18
3887.960007	5.1643E-16	9.19995E-18
3888.330007	5.28473E-16	9.4496E-18
3888.700007	5.09668E-16	9.35293E-18
3889.070007	5.96516E-16	9.91621E-18
3889.440007	5.71399E-16	9.53397E-18
3889.810007	5.66032E-16	9.44367E-18
3890.180007	6.10865E-16	9.80494E-18
3890.550007	5.71892E-16	9.50632E-18
3890.920007	4.99945E-16	8.90903E-18
3891.290007	4.98364E-16	8.89273E-18
3891.660007	5.2211E-16	9.08719E-18
3892.030007	5.28411E-16	9.12733E-18
3892.400007	5.4579E-16	9.2741E-18
3892.770007	5.00973E-16	8.91453E-18
3893.140007	5.29303E-16	9.14945E-18
3893.510007	5.42789E-16	9.2514E-18
3893.880007	5.49438E-16	9.28561E-18
3894.250007	5.63984E-16	9.40989E-18
3894.620007	5.38233E-16	9.19731E-18
3894.990007	5.38784E-16	9.18847E-18
3895.360007	5.778E-16	9.51213E-18
3895.730007	5.70151E-16	9.47659E-18
3896.100007	5.39438E-16	9.24451E-18
3896.470007	4.94943E-16	8.86199E-18
3896.840007	5.01723E-16	8.9027E-18
3897.210007	5.43538E-16	9.24181E-18
3897.580007	5.52191E-16	9.3097E-18
3897.950007	6.11686E-16	9.77203E-18
3898.320007	5.48736E-16	9.29059E-18
3898.690007	5.3655E-16	9.19807E-18
3899.060007	5.55683E-16	9.33237E-18
3899.430007	5.96309E-16	9.6353E-18
3899.800007	5.8814E-16	9.57158E-18
3900.170007	5.41054E-16	9.20809E-18
3900.540007	5.4528E-16	9.2514E-18
3900.910007	5.34033E-16	9.16114E-18
3901.280007	5.17269E-16	9.02697E-18
3901.650007	5.48705E-16	9.27118E-18
3902.020007	5.40378E-16	9.20341E-18
3902.390007	5.60005E-16	9.35405E-18
3902.760007	5.84966E-16	9.53605E-18
3903.130007	5.59575E-16	9.33235E-18
3903.500007	5.37935E-16	9.15958E-18
3903.870007	5.45462E-16	9.24017E-18
3904.240007	5.71029E-16	9.48872E-18
3904.610007	5.28361E-16	9.17213E-18
3904.980007	5.39607E-16	9.2567E-18
3905.350007	5.42034E-16	9.26375E-18
3905.720007	5.39758E-16	9.22867E-18
3906.090007	5.72479E-16	9.48922E-18
3906.460007	5.75843E-16	9.53037E-18
3906.830007	5.3052E-16	9.19132E-18
3907.200007	5.71292E-16	9.50661E-18
3907.570007	5.79453E-16	9.56634E-18
3907.940007	5.53224E-16	9.37098E-18
3908.310007	5.81786E-16	9.57978E-18
3908.680007	5.97377E-16	9.69078E-18
3909.050007	5.70867E-16	9.48597E-18
3909.420007	5.93649E-16	9.65567E-18
3909.790007	5.9356E-16	9.66549E-18
3910.160007	5.96091E-16	9.67895E-18
3910.530007	5.26278E-16	9.11968E-18
3910.900007	5.78042E-16	9.53358E-18
3911.270007	5.84602E-16	9.59248E-18
3911.640007	5.65601E-16	9.44382E-18
3912.010008	5.42156E-16	9.29526E-18
3912.380008	5.09044E-16	9.03295E-18
3912.750008	5.75364E-16	9.57915E-18
3913.120008	5.5394E-16	9.40258E-18
3913.490008	5.63846E-16	9.51129E-18
3913.860008	5.71249E-16	9.59826E-18
3914.230008	5.92565E-16	9.75028E-18
3914.600008	5.12696E-16	9.04828E-18
3914.970008	5.91554E-16	9.59084E-18
3915.340008	5.83471E-16	9.47036E-18
3915.710008	5.53999E-16	9.24131E-18
3916.080008	5.88159E-16	9.51349E-18
3916.450008	6.00381E-16	9.61514E-18
3916.820008	5.37345E-16	9.10665E-18
3917.190008	5.348E-16	9.06518E-18
3917.560008	5.9648E-16	9.55369E-18
3917.930008	6.01492E-16	9.597E-18
3918.300008	5.30116E-16	9.04913E-18
3918.670008	5.10186E-16	8.87314E-18
3919.040008	5.59568E-16	9.25981E-18
3919.410008	6.07777E-16	9.61326E-18
3919.780008	6.07103E-16	9.59374E-18
3920.150008	5.66397E-16	9.27622E-18
3920.520008	5.64113E-16	9.25633E-18
3920.890008	5.71004E-16	9.30573E-18
3921.260008	5.37346E-16	9.04454E-18
3921.630008	5.74015E-16	9.33413E-18
3922.000008	5.55699E-16	9.18961E-18
3922.370008	5.39349E-16	9.05952E-18
3922.740008	5.55646E-16	9.18592E-18
3923.110008	5.9859E-16	9.52098E-18
3923.480008	6.25505E-16	9.72618E-18
3923.850008	5.78498E-16	9.3626E-18
3924.220008	5.65228E-16	9.24433E-18
3924.590008	5.46577E-16	9.08943E-18
3924.960008	5.39556E-16	9.03192E-18
3925.330008	5.64114E-16	9.22854E-18
3925.700008	5.99051E-16	9.49069E-18
3926.070008	6.12434E-16	9.58213E-18
3926.440008	6.16674E-16	9.6106E-18
3926.810008	6.0803E-16	9.5315E-18
3927.180008	5.97718E-16	9.44056E-18
3927.550008	5.5222E-16	9.09386E-18
3927.920008	5.43411E-16	9.02597E-18
3928.290008	5.4115E-16	9.00936E-18
3928.660008	5.53122E-16	9.09504E-18
3929.030008	5.46537E-16	9.03426E-18
3929.400008	5.33182E-16	8.92125E-18
3929.770008	5.11719E-16	8.73567E-18
3930.140008	5.29573E-16	8.88013E-18
3930.510008	5.57864E-16	9.11236E-18
3930.880008	5.38162E-16	8.95781E-18
3931.250008	5.9251E-16	9.37881E-18
3931.620008	5.89674E-16	9.34751E-18
3931.990008	5.3073E-16	8.8785E-18
3932.360008	5.19802E-16	8.78898E-18
3932.730008	5.57706E-16	9.07749E-18
3933.100008	5.76381E-16	9.21106E-18
3933.470008	6.21272E-16	9.55692E-18
3933.840008	5.96013E-16	9.37075E-18
3934.210008	5.73354E-16	9.20087E-18
3934.580008	5.57084E-16	9.07121E-18
3934.950008	5.55352E-16	9.03895E-18
3935.320008	5.5251E-16	9.0256E-18
3935.690008	5.3399E-16	8.87621E-18
3936.060008	5.86872E-16	9.30083E-18
3936.430008	5.78772E-16	9.24802E-18
3936.800008	5.30307E-16	8.86153E-18
3937.170008	5.0981E-16	8.69404E-18
3937.540008	5.83576E-16	9.27526E-18
3937.910008	5.00773E-16	8.6206E-18
3938.280008	5.64474E-16	9.13105E-18
3938.650008	5.4984E-16	9.03549E-18
3939.020008	5.60064E-16	9.12527E-18
3939.390008	5.61034E-16	9.15702E-18
3939.760008	5.95728E-16	9.43132E-18
3940.130008	5.58423E-16	9.14222E-18
3940.500008	5.53765E-16	9.09629E-18
3940.870008	5.30585E-16	8.90705E-18
3941.240008	5.41676E-16	8.99701E-18
3941.610008	5.67888E-16	9.19025E-18
3941.980008	5.73658E-16	9.22868E-18
3942.350008	4.97216E-16	8.6277E-18
3942.720008	5.77534E-16	9.26689E-18
3943.090008	5.66308E-16	9.2016E-18
3943.460008	5.69142E-16	9.2125E-18
3943.830008	5.20094E-16	8.80269E-18
3944.200008	5.65746E-16	9.13391E-18
3944.570008	5.16234E-16	8.74518E-18
3944.940008	5.76784E-16	9.23075E-18
3945.310008	5.85745E-16	9.32955E-18
3945.680008	5.72857E-16	9.23819E-18
3946.050008	5.69323E-16	9.20575E-18
3946.420008	5.80397E-16	9.27088E-18
3946.790008	5.83566E-16	9.28995E-18
3947.160008	5.46346E-16	9.00023E-18
3947.530008	5.4718E-16	9.004E-18
3947.900008	5.48509E-16	9.01376E-18
3948.270008	5.75426E-16	9.2214E-18
3948.640008	5.41445E-16	8.95262E-18
3949.010008	5.84957E-16	9.28176E-18
3949.380008	5.33644E-16	8.88361E-18
3949.750008	5.3254E-16	8.87424E-18
3950.120008	5.57858E-16	9.05989E-18
3950.490008	5.62572E-16	9.08794E-18
3950.860008	5.45281E-16	8.96282E-18
3951.230008	5.02655E-16	8.63204E-18
3951.600008	5.40584E-16	8.94856E-18
3951.970008	5.18092E-16	8.77778E-18
3952.340008	5.22143E-16	8.789E-18
3952.710008	5.22845E-16	8.76912E-18
3953.080008	5.29677E-16	8.80726E-18
3953.450008	5.48439E-16	8.95106E-18
3953.820008	5.65242E-16	9.08656E-18
3954.190008	5.87219E-16	9.26072E-18
3954.560008	5.565E-16	9.03137E-18
3954.930008	5.482E-16	8.96309E-18
3955.300008	5.46082E-16	8.94638E-18
3955.670008	5.24426E-16	8.76507E-18
3956.040008	5.10136E-16	8.64946E-18
3956.410008	5.36586E-16	8.8527E-18
3956.780008	5.81402E-16	9.19185E-18
3957.150008	5.82183E-16	9.19258E-18
3957.520008	5.26349E-16	8.75678E-18
3957.890008	5.35307E-16	8.82439E-18
3958.260008	5.75252E-16	9.13473E-18
3958.630008	5.47829E-16	8.92542E-18
3959.000008	5.40117E-16	8.86403E-18
3959.370008	5.25536E-16	8.75476E-18
3959.740008	5.05037E-16	8.58274E-18
3960.110008	5.40812E-16	8.85946E-18
3960.480008	5.1651E-16	8.66296E-18
3960.850008	5.25738E-16	8.72786E-18
3961.220008	5.44952E-16	8.87288E-18
3961.590008	5.34745E-16	8.78678E-18
3961.960008	5.46453E-16	8.87456E-18
3962.330008	5.4962E-16	8.88646E-18
3962.700008	5.67788E-16	9.02414E-18
3963.070008	4.66877E-16	8.21937E-18
3963.440008	5.22074E-16	8.65788E-18
3963.810008	4.83155E-16	8.33488E-18
3964.180008	4.6515E-16	8.178E-18
3964.550008	5.10037E-16	8.53824E-18
3964.920008	4.75858E-16	8.261E-18
3965.290008	5.50809E-16	8.85542E-18
3965.660008	4.81929E-16	8.29853E-18
3966.030008	5.17077E-16	8.57423E-18
3966.400008	5.10102E-16	8.50041E-18
3966.770008	4.48385E-16	7.99269E-18
3967.140008	4.5385E-16	8.05675E-18
3967.510008	4.79403E-16	8.2654E-18
3967.880008	4.66515E-16	8.14081E-18
3968.250008	4.8837E-16	8.29977E-18
3968.620008	4.70413E-16	8.15403E-18
3968.990008	4.98E-16	8.38014E-18
3969.360008	4.88267E-16	8.30729E-18
3969.730008	5.0376E-16	8.4497E-18
3970.100008	5.14195E-16	8.53752E-18
3970.470008	5.08415E-16	8.49449E-18
3970.840008	4.73535E-16	8.21426E-18
3971.210008	5.16891E-16	8.56474E-18
3971.580008	5.03674E-16	8.45941E-18
3971.950008	5.00349E-16	8.43476E-18
3972.320008	5.09824E-16	8.51031E-18
3972.690008	5.00828E-16	8.44454E-18
3973.060008	4.76632E-16	8.25634E-18
3973.430008	5.3849E-16	8.76283E-18
3973.800008	4.69309E-16	8.21427E-18
3974.170008	4.96452E-16	8.433E-18
3974.540008	5.25045E-16	8.65647E-18
3974.910008	5.25878E-16	8.66793E-18
3975.280008	4.61163E-16	8.15538E-18
3975.650008	4.81472E-16	8.32264E-18
3976.020008	4.99012E-16	8.43727E-18
3976.390008	4.57605E-16	8.08308E-18
3976.760008	4.65485E-16	8.16421E-18
3977.130008	5.02875E-16	8.48537E-18
3977.500008	4.9455E-16	8.43289E-18
3977.870008	5.03937E-16	8.51073E-18
3978.240008	5.25385E-16	8.66785E-18
3978.610008	5.46053E-16	8.81103E-18
3978.980008	5.29822E-16	8.67152E-18
3979.350008	5.00004E-16	8.43616E-18
3979.720008	5.28069E-16	8.67603E-18
3980.090008	5.45865E-16	8.83285E-18
3980.460008	4.97607E-16	8.46896E-18
3980.830008	4.84941E-16	8.36633E-18
3981.200008	4.81413E-16	8.32164E-18
3981.570008	5.4025E-16	8.76282E-18
3981.940008	5.69266E-16	8.96521E-18
3982.310008	5.2203E-16	8.60697E-18
3982.680008	5.37886E-16	8.72511E-18
3983.050008	5.34688E-16	8.69017E-18
3983.420008	5.13397E-16	8.52643E-18
3983.790008	4.69869E-16	8.19074E-18
3984.160008	4.86954E-16	8.35455E-18
3984.530008	5.18453E-16	8.60114E-18
3984.900008	5.03676E-16	8.47131E-18
3985.270008	5.28051E-16	8.63381E-18
3985.640008	4.7125E-16	8.16827E-18
3986.010008	4.4083E-16	7.91937E-18
3986.380008	5.22474E-16	8.57348E-18
3986.750008	5.38739E-16	8.69169E-18
3987.120008	5.31202E-16	8.63513E-18
3987.490008	5.19886E-16	8.56493E-18
3987.860008	5.4598E-16	8.77861E-18
3988.230008	5.12817E-16	8.54472E-18
3988.600008	5.37628E-16	8.74141E-18
3988.970008	5.66083E-16	8.93844E-18
3989.340009	5.49189E-16	8.79813E-18
3989.710009	5.83152E-16	9.02999E-18
3990.080009	5.61713E-16	8.86085E-18
3990.450009	4.89236E-16	8.30163E-18
3990.820009	5.3303E-16	8.63923E-18
3991.190009	5.5765E-16	8.82903E-18
3991.560009	5.53221E-16	8.80525E-18
3991.930009	5.67035E-16	8.89978E-18
3992.300009	5.50398E-16	8.77537E-18
3992.670009	5.83595E-16	9.02982E-18
3993.040009	5.61016E-16	8.86989E-18
3993.410009	5.91386E-16	9.09726E-18
3993.780009	5.44731E-16	8.746E-18
3994.150009	5.43993E-16	8.7132E-18
3994.520009	6.15471E-16	9.22974E-18
3994.890009	5.60647E-16	8.81767E-18
3995.260009	6.09559E-16	9.1701E-18
3995.630009	5.34836E-16	8.6222E-18
3996.000009	5.19294E-16	8.50899E-18
3996.370009	5.55193E-16	8.78069E-18
3996.740009	5.2624E-16	8.54448E-18
3997.110009	5.02231E-16	8.35476E-18
3997.480009	5.43414E-16	8.67145E-18
3997.850009	5.58409E-16	8.77191E-18
3998.220009	5.49795E-16	8.72203E-18
3998.590009	5.641E-16	8.84744E-18
3998.960009	4.8036E-16	8.22495E-18
3999.330009	4.95205E-16	8.34785E-18
3999.700009	5.88324E-16	9.04101E-18
4000.070009	5.47065E-16	8.72053E-18
4000.440009	5.69707E-16	8.87128E-18
4000.810009	5.87355E-16	8.99078E-18
4001.180009	5.50623E-16	8.71908E-18
4001.550009	5.00138E-16	8.33544E-18
4001.920009	5.81914E-16	8.95337E-18
4002.290009	5.86908E-16	8.99342E-18
4002.660009	5.83511E-16	8.96702E-18
4003.030009	5.43143E-16	8.6667E-18
4003.400009	5.79732E-16	8.9317E-18
4003.770009	5.59245E-16	8.77838E-18
4004.140009	5.02502E-16	8.33896E-18
4004.510009	5.19266E-16	8.4628E-18
4004.880009	5.87927E-16	8.95838E-18
4005.250009	5.80024E-16	8.89328E-18
4005.620009	5.63628E-16	8.77835E-18
4005.990009	5.45891E-16	8.65138E-18
4006.360009	5.31378E-16	8.53909E-18
4006.730009	5.38859E-16	8.59647E-18
4007.100009	5.07985E-16	8.37624E-18
4007.470009	4.97726E-16	8.32512E-18
4007.840009	5.29372E-16	8.58923E-18
4008.210009	5.32638E-16	8.60854E-18
4008.580009	5.57854E-16	8.78835E-18
4008.950009	5.71151E-16	8.88278E-18
4009.320009	5.76987E-16	8.92927E-18
4009.690009	5.63247E-16	8.83407E-18
4010.060009	5.56419E-16	8.77414E-18
4010.430009	5.60317E-16	8.78516E-18
4010.800009	5.69206E-16	8.84412E-18
4011.170009	5.75878E-16	8.89543E-18
4011.540009	5.8021E-16	8.93114E-18
4011.910009	5.95804E-16	9.04075E-18
4012.280009	5.84198E-16	8.95787E-18
4012.650009	5.39593E-16	8.63046E-18
4013.020009	5.40922E-16	8.62793E-18
4013.390009	5.97385E-16	9.02508E-18
4013.760009	5.85597E-16	8.9413E-18
4014.130009	5.50415E-16	8.68553E-18
4014.500009	5.94258E-16	8.99563E-18
4014.870009	5.6964E-16	8.80643E-18
4015.240009	5.61294E-16	8.7448E-18
4015.610009	5.93402E-16	8.98846E-18
4015.980009	5.85408E-16	8.93234E-18
4016.350009	5.39277E-16	8.58179E-18
4016.720009	5.83381E-16	8.89024E-18
4017.090009	5.24171E-16	8.44602E-18
4017.460009	5.77721E-16	8.84804E-18
4017.830009	6.10347E-16	9.07836E-18
4018.200009	6.21632E-16	9.16162E-18
4018.570009	5.34063E-16	8.53287E-18
4018.940009	5.65067E-16	8.78153E-18
4019.310009	6.09136E-16	9.10983E-18
4019.680009	5.97781E-16	9.00791E-18
4020.050009	5.64407E-16	8.76729E-18
4020.420009	5.36196E-16	8.54672E-18
4020.790009	5.36328E-16	8.5472E-18
4021.160009	5.66412E-16	8.77175E-18
4021.530009	5.50227E-16	8.63958E-18
4021.900009	6.13236E-16	9.0899E-18
4022.270009	5.85634E-16	8.89517E-18
4022.640009	5.22395E-16	8.42164E-18
4023.010009	5.67288E-16	8.76146E-18
4023.380009	5.87247E-16	8.9003E-18
4023.750009	5.07867E-16	8.3119E-18
4024.120009	5.55876E-16	8.67046E-18
4024.490009	5.99559E-16	8.97491E-18
4024.860009	5.46994E-16	8.59711E-18
4025.230009	5.30254E-16	8.46998E-18
4025.600009	5.92777E-16	8.92227E-18
4025.970009	5.50453E-16	8.60665E-18
4026.340009	5.63791E-16	8.71036E-18
4026.710009	5.83356E-16	8.85163E-18
4027.080009	5.057E-16	8.25498E-18
4027.450009	5.67478E-16	8.71154E-18
4027.820009	6.04871E-16	8.97857E-18
4028.190009	5.77383E-16	8.79438E-18
4028.560009	5.3315E-16	8.48566E-18
4028.930009	5.63075E-16	8.71046E-18
4029.300009	6.15548E-16	9.07178E-18
4029.670009	5.79759E-16	8.79836E-18
4030.040009	5.56434E-16	8.61097E-18
4030.410009	6.21993E-16	9.06621E-18
4030.780009	6.08579E-16	8.97172E-18
4031.150009	5.97336E-16	8.89887E-18
4031.520009	5.78405E-16	8.76823E-18
4031.890009	5.78537E-16	8.77226E-18
4032.260009	5.84264E-16	8.81335E-18
4032.630009	5.63107E-16	8.65535E-18
4033.000009	5.70265E-16	8.69864E-18
4033.370009	5.69446E-16	8.69027E-18
4033.740009	5.62889E-16	8.64513E-18
4034.110009	5.24264E-16	8.36293E-18
4034.480009	5.89962E-16	8.84045E-18
4034.850009	5.90786E-16	8.8422E-18
4035.220009	5.40274E-16	8.47617E-18
4035.590009	5.50344E-16	8.56025E-18
4035.960009	5.95552E-16	8.89451E-18
4036.330009	5.70642E-16	8.71707E-18
4036.700009	5.7467E-16	8.74036E-18
4037.070009	5.70872E-16	8.71164E-18
4037.440009	5.91677E-16	8.86075E-18
4037.810009	6.12162E-16	9.00889E-18
4038.180009	5.86119E-16	8.83401E-18
4038.550009	5.90238E-16	8.8572E-18
4038.920009	5.46378E-16	8.52909E-18
4039.290009	5.52252E-16	8.56052E-18
4039.660009	5.86082E-16	8.79524E-18
4040.030009	5.751E-16	8.71812E-18
4040.400009	5.67119E-16	8.67432E-18
4040.770009	5.4347E-16	8.51146E-18
4041.140009	5.638E-16	8.66958E-18
4041.510009	5.44408E-16	8.53552E-18
4041.880009	5.99742E-16	8.94107E-18
4042.250009	5.31159E-16	8.45383E-18
4042.620009	5.39225E-16	8.51162E-18
4042.990009	5.43818E-16	8.54122E-18
4043.360009	4.71634E-16	7.97355E-18
4043.730009	5.39426E-16	8.47216E-18
4044.100009	6.02283E-16	8.92165E-18
4044.470009	5.19088E-16	8.31305E-18
4044.840009	5.92728E-16	8.84757E-18
4045.210009	6.09176E-16	8.94444E-18
4045.580009	5.42982E-16	8.47081E-18
4045.950009	5.31726E-16	8.54065E-18
4046.320009	5.80787E-16	9.02362E-18
4046.690009	5.54916E-16	8.90581E-18
4047.060009	5.25762E-16	8.60424E-18
4047.430009	5.80703E-16	8.8681E-18
4047.800009	5.33252E-16	8.48456E-18
4048.170009	5.74759E-16	8.7418E-18
4048.540009	5.66567E-16	8.63885E-18
4048.910009	4.64048E-16	7.84991E-18
4049.280009	5.61499E-16	8.59078E-18
4049.650009	5.66225E-16	8.63897E-18
4050.020009	5.81173E-16	8.76296E-18
4050.390009	5.7188E-16	8.71033E-18
4050.760009	5.00929E-16	8.19324E-18
4051.130009	5.78714E-16	8.73752E-18
4051.500009	5.62891E-16	8.59655E-18
4051.870009	5.44821E-16	8.45259E-18
4052.240009	5.02216E-16	8.10736E-18
4052.610009	5.96707E-16	8.79259E-18
4052.980009	5.58369E-16	8.51835E-18
4053.350009	6.02455E-16	8.84111E-18
4053.720009	5.51707E-16	8.49487E-18
4054.090009	5.60842E-16	8.57701E-18
4054.460009	5.18864E-16	8.27927E-18
4054.830009	5.68835E-16	8.63536E-18
4055.200009	5.34683E-16	8.36797E-18
4055.570009	5.80806E-16	8.6874E-18
4055.940009	5.33548E-16	8.34139E-18
4056.310009	5.65053E-16	8.56316E-18
4056.680009	5.32011E-16	8.3214E-18
4057.050009	5.37661E-16	8.36026E-18
4057.420009	5.62508E-16	8.52506E-18
4057.790009	5.3321E-16	8.31407E-18
4058.160009	4.7949E-16	7.91437E-18
4058.530009	5.27713E-16	8.29759E-18
4058.900009	5.13915E-16	8.22445E-18
4059.270009	5.04937E-16	8.16448E-18
4059.640009	5.36365E-16	8.38657E-18
4060.010009	4.9062E-16	8.03822E-18
4060.380009	5.1429E-16	8.20643E-18
4060.750009	5.2904E-16	8.31147E-18
4061.120009	5.55234E-16	8.51008E-18
4061.490009	5.49859E-16	8.472E-18
4061.860009	5.54283E-16	8.49518E-18
4062.230009	5.32388E-16	8.32497E-18
4062.600009	5.14386E-16	8.18156E-18
4062.970009	5.46822E-16	8.41998E-18
4063.340009	5.51563E-16	8.45189E-18
4063.710009	5.64984E-16	8.55352E-18
4064.080009	5.54757E-16	8.49655E-18
4064.450009	5.58254E-16	8.53991E-18
4064.820009	5.52992E-16	8.52216E-18
4065.190009	5.09843E-16	8.22739E-18
4065.560009	5.004E-16	8.14965E-18
4065.930009	4.97725E-16	8.0979E-18
4066.300009	5.08973E-16	8.14229E-18
4066.670009	5.44656E-16	8.38653E-18
4067.04001	5.56825E-16	8.48744E-18
4067.41001	5.7421E-16	8.62741E-18
4067.78001	5.6224E-16	8.55962E-18
4068.15001	5.35748E-16	8.37191E-18
4068.52001	5.46464E-16	8.44611E-18
4068.89001	5.30265E-16	8.32279E-18
4069.26001	4.63469E-16	7.81722E-18
4069.63001	5.22868E-16	8.26631E-18
4070.00001	5.30579E-16	8.31709E-18
4070.37001	5.54442E-16	8.46794E-18
4070.74001	5.27097E-16	8.24443E-18
4071.11001	4.94487E-16	7.99196E-18
4071.48001	5.09632E-16	8.11178E-18
4071.85001	5.10747E-16	8.13173E-18
4072.22001	5.21925E-16	8.21852E-18
4072.59001	5.45723E-16	8.38504E-18
4072.96001	5.14858E-16	8.14857E-18
4073.33001	5.41863E-16	8.34755E-18
4073.70001	5.45572E-16	8.3647E-18
4074.07001	5.1087E-16	8.09595E-18
4074.44001	4.75364E-16	7.82285E-18
4074.81001	5.24913E-16	8.2267E-18
4075.18001	5.45521E-16	8.41417E-18
4075.55001	4.75158E-16	7.92722E-18
4075.92001	5.08586E-16	8.17555E-18
4076.29001	5.19722E-16	8.22966E-18
4076.66001	5.22151E-16	8.21262E-18
4077.03001	4.72103E-16	7.80752E-18
4077.40001	5.32999E-16	8.2791E-18
4077.77001	5.10181E-16	8.12731E-18
4078.14001	4.72038E-16	7.83943E-18
4078.51001	5.22003E-16	8.19887E-18
4078.88001	4.4209E-16	7.57467E-18
4079.25001	4.66624E-16	7.76736E-18
4079.62001	4.53238E-16	7.6778E-18
4079.99001	4.9687E-16	8.03603E-18
4080.36001	4.76354E-16	7.89922E-18
4080.73001	5.2373E-16	8.26203E-18
4081.10001	4.65164E-16	7.81413E-18
4081.47001	4.99678E-16	8.05666E-18
4081.84001	5.13801E-16	8.14118E-18
4082.21001	4.91018E-16	7.95612E-18
4082.58001	4.93916E-16	7.98825E-18
4082.95001	4.86447E-16	7.92958E-18
4083.32001	4.83903E-16	7.89378E-18
4083.69001	4.76867E-16	7.83005E-18
4084.06001	4.8798E-16	7.9156E-18
4084.43001	4.6912E-16	7.77572E-18
4084.80001	4.59688E-16	7.70335E-18
4085.17001	5.21741E-16	8.17693E-18
4085.54001	4.64087E-16	7.74496E-18
4085.91001	4.37055E-16	7.53417E-18
4086.28001	4.48686E-16	7.63446E-18
4086.65001	4.63518E-16	7.75466E-18
4087.02001	4.57325E-16	7.70213E-18
4087.39001	4.73511E-16	7.8222E-18
4087.76001	4.4312E-16	7.5676E-18
4088.13001	4.36903E-16	7.51335E-18
4088.50001	4.34554E-16	7.49541E-18
4088.87001	4.46154E-16	7.58609E-18
4089.24001	4.65446E-16	7.74041E-18
4089.61001	4.51503E-16	7.62693E-18
4089.98001	4.49022E-16	7.60207E-18
4090.35001	4.39173E-16	7.51636E-18
4090.72001	4.4481E-16	7.55677E-18
4091.09001	4.29074E-16	7.4387E-18
4091.46001	3.97193E-16	7.1811E-18
4091.83001	4.32378E-16	7.46414E-18
4092.20001	4.10052E-16	7.27055E-18
4092.57001	3.97056E-16	7.15766E-18
4092.94001	4.51837E-16	7.61188E-18
4093.31001	4.55277E-16	7.64039E-18
4093.68001	4.37538E-16	7.50008E-18
4094.05001	4.37348E-16	7.50199E-18
4094.42001	3.93722E-16	7.13601E-18
4094.79001	3.72194E-16	6.94175E-18
4095.16001	4.20673E-16	7.33642E-18
4095.53001	4.40997E-16	7.49921E-18
4095.90001	4.03989E-16	7.19532E-18
4096.27001	4.20456E-16	7.33399E-18
4096.64001	4.31611E-16	7.43096E-18
4097.01001	4.21422E-16	7.3576E-18
4097.38001	3.97553E-16	7.16538E-18
4097.75001	4.05562E-16	7.20289E-18
4098.12001	4.12254E-16	7.24018E-18
4098.49001	4.11693E-16	7.23577E-18
4098.86001	4.07718E-16	7.22378E-18
4099.23001	4.09907E-16	7.25369E-18
4099.60001	4.22176E-16	7.34889E-18
4099.97001	3.95177E-16	7.11756E-18
4100.34001	4.29097E-16	7.38292E-18
4100.71001	4.25782E-16	7.34301E-18
4101.08001	3.83697E-16	6.99517E-18
4101.45001	4.00424E-16	7.13669E-18
4101.82001	3.94049E-16	7.08134E-18
4102.19001	4.17463E-16	7.27493E-18
4102.56001	4.22132E-16	7.3175E-18
4102.93001	3.71578E-16	6.88952E-18
4103.30001	4.01953E-16	7.14657E-18
4103.67001	4.15348E-16	7.25453E-18
4104.04001	4.08663E-16	7.19913E-18
4104.41001	4.1184E-16	7.22334E-18
4104.78001	3.74057E-16	6.9144E-18
4105.15001	4.26729E-16	7.34752E-18
4105.52001	3.55447E-16	6.75076E-18
4105.89001	3.93342E-16	7.07181E-18
4106.26001	3.9448E-16	7.10268E-18
4106.63001	4.23302E-16	7.33672E-18
4107.00001	3.75332E-16	6.94365E-18
4107.37001	4.13251E-16	7.27145E-18
4107.74001	3.52184E-16	6.73532E-18
4108.11001	4.53111E-16	7.55811E-18
4108.48001	4.1667E-16	7.28605E-18
4108.85001	4.14788E-16	7.27834E-18
4109.22001	4.29818E-16	7.39958E-18
4109.59001	4.27015E-16	7.37438E-18
4109.96001	4.20838E-16	7.31052E-18
4110.33001	4.18388E-16	7.27418E-18
4110.70001	4.67134E-16	7.65978E-18
4111.07001	4.62359E-16	7.6217E-18
4111.44001	4.06101E-16	7.16845E-18
4111.81001	4.30385E-16	7.3643E-18
4112.18001	4.31882E-16	7.3708E-18
4112.55001	4.36937E-16	7.41087E-18
4112.92001	4.28126E-16	7.3407E-18
4113.29001	3.72229E-16	6.88879E-18
4113.66001	4.58603E-16	7.59467E-18
4114.03001	4.48406E-16	7.52764E-18
4114.40001	4.56221E-16	7.58967E-18
4114.77001	4.35828E-16	7.43137E-18
4115.14001	4.3303E-16	7.41048E-18
4115.51001	4.72085E-16	7.69932E-18
4115.88001	4.30366E-16	7.37509E-18
4116.25001	4.09293E-16	7.19848E-18
4116.62001	4.3614E-16	7.41489E-18
4116.99001	4.42701E-16	7.46212E-18
4117.36001	4.75424E-16	7.71121E-18
4117.73001	4.28785E-16	7.33231E-18
4118.10001	4.09563E-16	7.16646E-18
4118.47001	4.76321E-16	7.692E-18
4118.84001	4.61457E-16	7.58659E-18
4119.21001	4.74645E-16	7.69571E-18
4119.58001	4.70505E-16	7.66157E-18
4119.95001	4.88591E-16	7.80008E-18
4120.32001	4.78859E-16	7.749E-18
4120.69001	4.67219E-16	7.66962E-18
4121.06001	4.49838E-16	7.51945E-18
4121.43001	4.63489E-16	7.60371E-18
4121.80001	4.86433E-16	7.7754E-18
4122.17001	4.61428E-16	7.59963E-18
4122.54001	4.78099E-16	7.73541E-18
4122.91001	4.84466E-16	7.78479E-18
4123.28001	4.67904E-16	7.65785E-18
4123.65001	4.74965E-16	7.71035E-18
4124.02001	4.58641E-16	7.58465E-18
4124.39001	4.80505E-16	7.7509E-18
4124.76001	4.83385E-16	7.78061E-18
4125.13001	4.83035E-16	7.77269E-18
4125.50001	5.00497E-16	7.88638E-18
4125.87001	4.87997E-16	7.78448E-18
4126.24001	4.78353E-16	7.71345E-18
4126.61001	4.77476E-16	7.70923E-18
4126.98001	4.97177E-16	7.85656E-18
4127.35001	4.57587E-16	7.56991E-18
4127.72001	4.2512E-16	7.325E-18
4128.09001	5.02872E-16	7.9141E-18
4128.46001	5.13542E-16	7.98115E-18
4128.83001	4.96948E-16	7.84582E-18
4129.20001	5.19413E-16	8.00118E-18
4129.57001	4.71367E-16	7.63424E-18
4129.94001	4.70841E-16	7.63565E-18
4130.31001	4.80743E-16	7.722E-18
4130.68001	4.46587E-16	7.46551E-18
4131.05001	4.67537E-16	7.62976E-18
4131.42001	4.95692E-16	7.82525E-18
4131.79001	4.73059E-16	7.65175E-18
4132.16001	5.037E-16	7.87584E-18
4132.53001	5.23095E-16	8.02809E-18
4132.90001	4.95974E-16	7.8516E-18
4133.27001	4.75211E-16	7.69034E-18
4133.64001	4.71449E-16	7.64504E-18
4134.01001	4.78319E-16	7.69513E-18
4134.38001	4.48147E-16	7.46507E-18
4134.75001	4.57076E-16	7.54306E-18
4135.12001	4.39059E-16	7.39997E-18
4135.49001	4.63091E-16	7.60591E-18
4135.86001	5.29991E-16	8.11161E-18
4136.23001	5.45956E-16	8.21288E-18
4136.60001	4.94992E-16	7.83442E-18
4136.97001	5.24477E-16	8.03241E-18
4137.34001	4.85644E-16	7.73604E-18
4137.71001	5.37927E-16	8.12148E-18
4138.08001	5.24426E-16	8.03245E-18
4138.45001	5.17127E-16	7.98687E-18
4138.82001	4.9932E-16	7.85883E-18
4139.19001	4.87702E-16	7.75542E-18
4139.56001	5.17545E-16	7.97834E-18
4139.93001	5.08089E-16	7.91749E-18
4140.30001	5.37982E-16	8.13581E-18
4140.67001	5.08679E-16	7.91371E-18
4141.04001	5.77086E-16	8.38447E-18
4141.41001	5.37988E-16	8.11492E-18
4141.78001	5.45597E-16	8.1492E-18
4142.15001	5.53051E-16	8.20109E-18
4142.52001	5.49654E-16	8.15813E-18
4142.89001	5.4917E-16	8.14762E-18
4143.26001	4.94754E-16	7.73978E-18
4143.63001	5.48655E-16	8.13067E-18
4144.00001	5.42993E-16	8.11097E-18
4144.37001	5.56437E-16	8.22643E-18
4144.740011	4.99379E-16	7.82935E-18
4145.110011	5.40731E-16	8.13044E-18
4145.480011	5.20142E-16	7.98287E-18
4145.850011	5.31864E-16	8.06048E-18
4146.220011	5.25721E-16	8.00561E-18
4146.590011	5.32302E-16	8.04492E-18
4146.960011	5.49941E-16	8.16136E-18
4147.330011	5.55202E-16	8.19567E-18
4147.700011	5.09445E-16	7.88128E-18
4148.070011	5.28214E-16	8.01437E-18
4148.440011	5.26252E-16	8.00323E-18
4148.810011	5.19523E-16	7.94589E-18
4149.180011	5.35256E-16	8.05214E-18
4149.550011	5.58453E-16	8.2092E-18
4149.920011	5.38096E-16	8.06803E-18
4150.290011	5.17189E-16	7.91734E-18
4150.660011	5.13432E-16	7.89502E-18
4151.030011	5.32794E-16	8.03796E-18
4151.400011	5.64999E-16	8.26323E-18
4151.770011	5.524E-16	8.16932E-18
4152.140011	5.06252E-16	7.84709E-18
4152.510011	5.30628E-16	8.02788E-18
4152.880011	5.26547E-16	7.99321E-18
4153.250011	4.92266E-16	7.72999E-18
4153.620011	4.9834E-16	7.76828E-18
4153.990011	4.95781E-16	7.74934E-18
4154.360011	5.56163E-16	8.18772E-18
4154.730011	5.48123E-16	8.15683E-18
4155.100011	5.05284E-16	7.87664E-18
4155.470011	5.19591E-16	7.98323E-18
4155.840011	5.62312E-16	8.2711E-18
4156.210011	5.8027E-16	8.37934E-18
4156.580011	5.14046E-16	7.91027E-18
4156.950011	4.71759E-16	7.59293E-18
4157.320011	5.15251E-16	7.90929E-18
4157.690011	5.44144E-16	8.12061E-18
4158.060011	5.3464E-16	8.06128E-18
4158.430011	4.98022E-16	7.8039E-18
4158.800011	4.65643E-16	7.55703E-18
4159.170011	5.14784E-16	7.8997E-18
4159.540011	6.05607E-16	8.51918E-18
4159.910011	5.89963E-16	8.41469E-18
4160.280011	5.64344E-16	8.25038E-18
4160.650011	5.64845E-16	8.27086E-18
4161.020011	5.53597E-16	8.20258E-18
4161.390011	5.63376E-16	8.26603E-18
4161.760011	5.37549E-16	8.0866E-18
4162.130011	5.48399E-16	8.14711E-18
4162.500011	5.63341E-16	8.24139E-18
4162.870011	5.60887E-16	8.22371E-18
4163.240011	5.50262E-16	8.16262E-18
4163.610011	5.42581E-16	8.11994E-18
4163.980011	5.27689E-16	8.03587E-18
4164.350011	5.21213E-16	7.9989E-18
4164.720011	4.86484E-16	7.75536E-18
4165.090011	5.00393E-16	7.85113E-18
4165.460011	5.1897E-16	7.9703E-18
4165.830011	5.73406E-16	8.3376E-18
4166.200011	4.98614E-16	7.79768E-18
4166.570011	5.58165E-16	8.20187E-18
4166.940011	6.03262E-16	8.50498E-18
4167.310011	6.10292E-16	8.5515E-18
4167.680011	4.95171E-16	7.76794E-18
4168.050011	5.62162E-16	8.27247E-18
4168.420011	5.3607E-16	8.09777E-18
4168.790011	6.01441E-16	8.53447E-18
4169.160011	6.16204E-16	8.60851E-18
4169.530011	5.52637E-16	8.17082E-18
4169.900011	5.84179E-16	8.38737E-18
4170.270011	5.43873E-16	8.10925E-18
4170.640011	5.33024E-16	8.03504E-18
4171.010011	5.36137E-16	8.04379E-18
4171.380011	5.6102E-16	8.20513E-18
4171.750011	5.16323E-16	7.88545E-18
4172.120011	5.05302E-16	7.81421E-18
4172.490011	5.94946E-16	8.43526E-18
4172.860011	6.22418E-16	8.61852E-18
4173.230011	5.57784E-16	8.17258E-18
4173.600011	5.65395E-16	8.19695E-18
4173.970011	6.0043E-16	8.44063E-18
4174.340011	5.44145E-16	8.06387E-18
4174.710011	5.88309E-16	8.37958E-18
4175.080011	5.93436E-16	8.42719E-18
4175.450011	6.1243E-16	8.55705E-18
4175.820011	5.66256E-16	8.23101E-18
4176.190011	5.43408E-16	8.06081E-18
4176.560011	5.89048E-16	8.36312E-18
4176.930011	5.9974E-16	8.43086E-18
4177.300011	4.99772E-16	7.75619E-18
4177.670011	5.57255E-16	8.17858E-18
4178.040011	5.65313E-16	8.23776E-18
4178.410011	6.16666E-16	8.57051E-18
4178.780011	6.42678E-16	8.73209E-18
4179.150011	7.04932E-16	9.11518E-18
4179.520011	7.42737E-16	9.34257E-18
4179.890011	7.41827E-16	9.3387E-18
4180.260011	7.76148E-16	9.54648E-18
4180.630011	7.77863E-16	9.54432E-18
4181.000011	7.47328E-16	9.35832E-18
4181.370011	7.17064E-16	9.17257E-18
4181.740011	6.54258E-16	8.77443E-18
4182.110011	6.24696E-16	8.58281E-18
4182.480011	5.86102E-16	8.33037E-18
4182.850011	5.48392E-16	8.07833E-18
4183.220011	5.47875E-16	8.06489E-18
4183.590011	5.71785E-16	8.22858E-18
4183.960011	5.45661E-16	8.03997E-18
4184.330011	5.17192E-16	7.84373E-18
4184.700011	5.59059E-16	8.1452E-18
4185.070011	5.64426E-16	8.18412E-18
4185.440011	5.84973E-16	8.33587E-18
4185.810011	5.5406E-16	8.11788E-18
4186.180011	5.58026E-16	8.13341E-18
4186.550011	5.79727E-16	8.26402E-18
4186.920011	5.63618E-16	8.14285E-18
4187.290011	5.25147E-16	7.86693E-18
4187.660011	5.36501E-16	7.94951E-18
4188.030011	6.03105E-16	8.41046E-18
4188.400011	6.2246E-16	8.54591E-18
4188.770011	5.76668E-16	8.25521E-18
4189.140011	5.31773E-16	7.95323E-18
4189.510011	5.62159E-16	8.16562E-18
4189.880011	5.85378E-16	8.32039E-18
4190.250011	5.90399E-16	8.34593E-18
4190.620011	5.66204E-16	8.17278E-18
4190.990011	5.53243E-16	8.07268E-18
4191.360011	5.71603E-16	8.19708E-18
4191.730011	5.83888E-16	8.28637E-18
4192.100011	5.87386E-16	8.32246E-18
4192.470011	6.15295E-16	8.51689E-18
4192.840011	6.0578E-16	8.45499E-18
4193.210011	5.55718E-16	8.11712E-18
4193.580011	5.76564E-16	8.24757E-18
4193.950011	6.29294E-16	8.59806E-18
4194.320011	6.14498E-16	8.50745E-18
4194.690011	5.70647E-16	8.217E-18
4195.060011	5.63522E-16	8.15396E-18
4195.430011	5.83582E-16	8.27403E-18
4195.800011	5.7554E-16	8.21155E-18
4196.170011	6.02403E-16	8.39348E-18
4196.540011	5.86243E-16	8.29061E-18
4196.910011	5.61884E-16	8.1323E-18
4197.280011	5.37879E-16	7.95716E-18
4197.650011	5.72274E-16	8.1767E-18
4198.020011	5.77023E-16	8.19504E-18
4198.390011	5.81124E-16	8.22367E-18
4198.760011	5.62137E-16	8.10271E-18
4199.130011	6.07221E-16	8.41514E-18
4199.500011	6.13461E-16	8.46214E-18
4199.870011	6.28009E-16	8.55134E-18
4200.240011	5.81401E-16	8.24812E-18
4200.610011	5.04651E-16	7.73137E-18
4200.980011	5.11728E-16	7.77502E-18
4201.350011	5.53234E-16	8.04328E-18
4201.720011	5.37756E-16	7.9236E-18
4202.090011	6.28582E-16	8.53507E-18
4202.460011	6.37792E-16	8.59328E-18
4202.830011	5.51894E-16	8.04075E-18
4203.200011	5.58063E-16	8.08233E-18
4203.570011	5.31416E-16	7.89125E-18
4203.940011	5.31236E-16	7.89244E-18
4204.310011	6.01459E-16	8.36853E-18
4204.680011	5.28028E-16	7.87264E-18
4205.050011	5.3175E-16	7.89607E-18
4205.420011	6.09295E-16	8.4227E-18
4205.790011	6.13853E-16	8.45464E-18
4206.160011	5.80989E-16	8.24829E-18
4206.530011	5.55651E-16	8.06749E-18
4206.900011	6.23078E-16	8.51687E-18
4207.270011	5.4819E-16	8.03127E-18
4207.640011	5.31824E-16	7.93123E-18
4208.010011	5.73776E-16	8.22773E-18
4208.380011	5.48961E-16	8.04935E-18
4208.750011	5.83226E-16	8.25925E-18
4209.120011	6.11933E-16	8.43376E-18
4209.490011	5.17698E-16	7.78495E-18
4209.860011	5.4335E-16	7.96067E-18
4210.230011	6.54693E-16	8.69778E-18
4210.600011	5.57634E-16	8.06297E-18
4210.970011	5.77198E-16	8.21299E-18
4211.340011	5.70966E-16	8.16153E-18
4211.710011	5.86087E-16	8.26404E-18
4212.080011	5.67918E-16	8.13028E-18
4212.450011	5.82887E-16	8.2312E-18
4212.820011	6.13379E-16	8.43699E-18
4213.190011	4.97712E-16	7.64546E-18
4213.560011	5.85782E-16	8.24628E-18
4213.930011	5.63541E-16	8.10132E-18
4214.300011	5.6294E-16	8.09803E-18
4214.670011	6.14216E-16	8.42393E-18
4215.040011	5.33578E-16	7.86446E-18
4215.410011	5.54711E-16	8.01287E-18
4215.780011	5.87243E-16	8.2514E-18
4216.150011	5.55954E-16	8.0605E-18
4216.520011	5.69274E-16	8.16344E-18
4216.890011	6E-16	8.35384E-18
4217.260011	6.4092E-16	8.60045E-18
4217.630011	5.95948E-16	8.30202E-18
4218.000011	6.21673E-16	8.47016E-18
4218.370011	5.96647E-16	8.30516E-18
4218.740011	5.83673E-16	8.21572E-18
4219.110011	5.97125E-16	8.30395E-18
4219.480011	6.0822E-16	8.37988E-18
4219.850011	5.97639E-16	8.31217E-18
4220.220011	5.53781E-16	8.01563E-18
4220.590011	5.47195E-16	7.97857E-18
4220.960011	5.98947E-16	8.32901E-18
4221.330011	5.57464E-16	8.0521E-18
4221.700011	5.02247E-16	7.66737E-18
4222.070011	5.1516E-16	7.75538E-18
4222.440012	5.3464E-16	7.8832E-18
4222.810012	5.76519E-16	8.16367E-18
4223.180012	5.93487E-16	8.27063E-18
4223.550012	5.79354E-16	8.17097E-18
4223.920012	5.0727E-16	7.66936E-18
4224.290012	5.30271E-16	7.82955E-18
4224.660012	5.49188E-16	7.96771E-18
4225.030012	5.57845E-16	8.03236E-18
4225.400012	5.74177E-16	8.13556E-18
4225.770012	5.66236E-16	8.06746E-18
4226.140012	5.4123E-16	7.87741E-18
4226.510012	5.64224E-16	8.0183E-18
4226.880012	5.83323E-16	8.14437E-18
4227.250012	5.64602E-16	8.02992E-18
4227.620012	5.46581E-16	7.92311E-18
4227.990012	5.71334E-16	8.10965E-18
4228.360012	5.65013E-16	8.07624E-18
4228.730012	5.69715E-16	8.10948E-18
4229.100012	5.77148E-16	8.15764E-18
4229.470012	5.88082E-16	8.22379E-18
4229.840012	6.2127E-16	8.44283E-18
4230.210012	6.26807E-16	8.48116E-18
4230.580012	5.58442E-16	8.03471E-18
4230.950012	5.2599E-16	7.81643E-18
4231.320012	5.52955E-16	8.00678E-18
4231.690012	5.26995E-16	7.83061E-18
4232.060012	5.47397E-16	7.9651E-18
4232.430012	5.14888E-16	7.73138E-18
4232.800012	5.65761E-16	8.07112E-18
4233.170012	5.18374E-16	7.73438E-18
4233.540012	5.18212E-16	7.73603E-18
4233.910012	5.36077E-16	7.87084E-18
4234.280012	5.45915E-16	7.94855E-18
4234.650012	5.76037E-16	8.15324E-18
4235.020012	5.93535E-16	8.26728E-18
4235.390012	5.59959E-16	8.04163E-18
4235.760012	6.06204E-16	8.33965E-18
4236.130012	5.09103E-16	7.67789E-18
4236.500012	5.868E-16	8.20283E-18
4236.870012	5.71094E-16	8.09645E-18
4237.240012	5.51996E-16	7.96748E-18
4237.610012	5.12244E-16	7.69076E-18
4237.980012	5.62412E-16	8.03373E-18
4238.350012	5.53902E-16	7.97603E-18
4238.720012	5.26755E-16	7.78831E-18
4239.090012	5.21357E-16	7.74316E-18
4239.460012	5.83094E-16	8.15841E-18
4239.830012	5.58241E-16	7.98994E-18
4240.200012	5.35075E-16	7.8422E-18
4240.570012	5.78818E-16	8.15009E-18
4240.940012	5.70558E-16	8.10138E-18
4241.310012	5.83032E-16	8.19399E-18
4241.680012	5.74365E-16	8.11974E-18
4242.050012	6.1537E-16	8.37619E-18
4242.420012	5.53375E-16	7.96649E-18
4242.790012	5.2095E-16	7.73989E-18
4243.160012	5.29332E-16	7.79594E-18
4243.530012	5.2708E-16	7.78348E-18
4243.900012	5.65059E-16	8.05266E-18
4244.270012	5.88999E-16	8.21167E-18
4244.640012	5.6023E-16	8.0213E-18
4245.010012	5.53381E-16	7.97658E-18
4245.380012	5.66583E-16	8.06714E-18
4245.750012	5.44743E-16	7.92494E-18
4246.120012	5.47356E-16	7.96252E-18
4246.490012	5.3799E-16	7.92375E-18
4246.860012	6.15889E-16	8.43817E-18
4247.230012	5.22365E-16	7.7952E-18
4247.600012	5.5885E-16	8.00791E-18
4247.970012	5.80529E-16	8.15286E-18
4248.340012	5.15028E-16	7.7085E-18
4248.710012	5.34049E-16	7.8378E-18
4249.080012	5.32712E-16	7.82076E-18
4249.450012	5.00825E-16	7.59458E-18
4249.820012	5.31135E-16	7.79563E-18
4250.190012	5.37721E-16	7.83356E-18
4250.560012	5.57437E-16	7.97534E-18
4250.930012	5.69729E-16	8.07382E-18
4251.300012	5.23674E-16	7.77532E-18
4251.670012	5.21462E-16	7.76203E-18
4252.040012	4.90972E-16	7.55546E-18
4252.410012	5.3512E-16	7.8739E-18
4252.780012	5.4747E-16	7.94789E-18
4253.150012	5.27878E-16	7.7992E-18
4253.520012	5.45208E-16	7.9124E-18
4253.890012	5.74679E-16	8.09896E-18
4254.260012	5.89047E-16	8.18323E-18
4254.630012	5.83037E-16	8.13978E-18
4255.000012	5.56599E-16	7.96798E-18
4255.370012	5.59355E-16	7.9973E-18
4255.740012	5.4225E-16	7.8923E-18
4256.110012	5.76944E-16	8.12762E-18
4256.480012	5.58784E-16	8.00782E-18
4256.850012	5.76916E-16	8.12604E-18
4257.220012	5.49104E-16	7.94628E-18
4257.590012	5.14664E-16	7.70209E-18
4257.960012	5.38282E-16	7.85238E-18
4258.330012	5.61258E-16	8.00778E-18
4258.700012	5.3107E-16	7.80864E-18
4259.070012	5.61195E-16	8.0162E-18
4259.440012	6.20449E-16	8.39353E-18
4259.810012	6.25943E-16	8.4113E-18
4260.180012	5.54665E-16	7.92733E-18
4260.550012	5.00001E-16	7.54728E-18
4260.920012	5.05852E-16	7.59151E-18
4261.290012	5.42455E-16	7.85676E-18
4261.660012	5.66777E-16	8.03655E-18
4262.030012	5.41914E-16	7.87872E-18
4262.400012	5.2156E-16	7.74503E-18
4262.770012	4.99129E-16	7.5826E-18
4263.140012	4.86899E-16	7.48836E-18
4263.510012	5.45778E-16	7.8975E-18
4263.880012	5.44866E-16	7.88697E-18
4264.250012	5.0083E-16	7.5828E-18
4264.620012	5.26217E-16	7.76542E-18
4264.990012	5.73276E-16	8.08068E-18
4265.360012	5.55529E-16	7.96576E-18
4265.730012	5.45703E-16	7.90936E-18
4266.100012	5.1987E-16	7.73016E-18
4266.470012	5.16289E-16	7.70587E-18
4266.840012	4.99414E-16	7.5866E-18
4267.210012	5.1915E-16	7.71909E-18
4267.580012	5.50466E-16	7.93305E-18
4267.950012	5.70551E-16	8.06115E-18
4268.320012	5.43009E-16	7.87119E-18
4268.690012	5.35813E-16	7.81946E-18
4269.060012	4.9074E-16	7.50661E-18
4269.430012	5.18039E-16	7.69968E-18
4269.800012	5.03828E-16	7.59728E-18
4270.170012	4.96909E-16	7.54259E-18
4270.540012	5.00524E-16	7.55408E-18
4270.910012	5.336E-16	7.7743E-18
4271.280012	5.30379E-16	7.74217E-18
4271.650012	5.27288E-16	7.72516E-18
4272.020012	5.35381E-16	7.7936E-18
4272.390012	5.71366E-16	8.04568E-18
4272.760012	5.60931E-16	7.98519E-18
4273.130012	5.18565E-16	7.68917E-18
4273.500012	5.49224E-16	7.89675E-18
4273.870012	5.33546E-16	7.78224E-18
4274.240012	5.21352E-16	7.69224E-18
4274.610012	5.28167E-16	7.73993E-18
4274.980012	4.61023E-16	7.2709E-18
4275.350012	5.49464E-16	7.90906E-18
4275.720012	5.81113E-16	8.13239E-18
4276.090012	5.40722E-16	7.86823E-18
4276.460012	5.3304E-16	7.81683E-18
4276.830012	5.10088E-16	7.65681E-18
4277.200012	4.99034E-16	7.58773E-18
4277.570012	4.68447E-16	7.38489E-18
4277.940012	5.50108E-16	7.9454E-18
4278.310012	4.94384E-16	7.54829E-18
4278.680012	4.83617E-16	7.44935E-18
4279.050012	5.18823E-16	7.69459E-18
4279.420012	5.55529E-16	7.9242E-18
4279.790012	5.31889E-16	7.75938E-18
4280.160012	5.26937E-16	7.72106E-18
4280.530012	5.59268E-16	7.94188E-18
4280.900012	4.74905E-16	7.36573E-18
4281.270012	4.38735E-16	7.10479E-18
4281.640012	4.77525E-16	7.38994E-18
4282.010012	4.89508E-16	7.46877E-18
4282.380012	5.33932E-16	7.77278E-18
4282.750012	5.2097E-16	7.68794E-18
4283.120012	4.81141E-16	7.42763E-18
4283.490012	5.14251E-16	7.65962E-18
4283.860012	5.39345E-16	7.82643E-18
4284.230012	5.32152E-16	7.76911E-18
4284.600012	4.85363E-16	7.44669E-18
4284.970012	5.56502E-16	7.92725E-18
4285.340012	4.6806E-16	7.30707E-18
4285.710012	4.75571E-16	7.35707E-18
4286.080012	4.87458E-16	7.43608E-18
4286.450012	4.97282E-16	7.50867E-18
4286.820012	5.13657E-16	7.62759E-18
4287.190012	5.49112E-16	7.87741E-18
4287.560012	4.48892E-16	7.15987E-18
4287.930012	4.75503E-16	7.35673E-18
4288.300012	5.27831E-16	7.7204E-18
4288.670012	4.64741E-16	7.26312E-18
4289.040012	4.44095E-16	7.10027E-18
4289.410012	4.52565E-16	7.14471E-18
4289.780012	5.57554E-16	7.88696E-18
4290.150012	5.35779E-16	7.75304E-18
4290.520012	4.85963E-16	7.42045E-18
4290.890012	5.05689E-16	7.56634E-18
4291.260012	5.06946E-16	7.58483E-18
4291.630012	5.22347E-16	7.6922E-18
4292.000012	4.50084E-16	7.17813E-18
4292.370012	5.26867E-16	7.7308E-18
4292.740012	5.37277E-16	7.80305E-18
4293.110012	5.28141E-16	7.74115E-18
4293.480012	4.60492E-16	7.24687E-18
4293.850012	4.53598E-16	7.18315E-18
4294.220012	4.94084E-16	7.4813E-18
4294.590012	4.39738E-16	7.09254E-18
4294.960012	4.79534E-16	7.38756E-18
4295.330012	4.674E-16	7.29255E-18
4295.700012	4.73075E-16	7.32722E-18
4296.070012	4.83724E-16	7.40136E-18
4296.440012	5.19869E-16	7.65129E-18
4296.810012	4.71013E-16	7.30999E-18
4297.180012	4.67631E-16	7.29081E-18
4297.550012	4.18255E-16	6.92418E-18
4297.920012	4.52313E-16	7.17385E-18
4298.290012	5.22475E-16	7.6687E-18
4298.660012	4.80259E-16	7.36188E-18
4299.030012	4.55342E-16	7.16737E-18
4299.400012	4.3923E-16	7.03993E-18
4299.770013	4.3175E-16	6.98911E-18
4300.140013	4.67384E-16	7.25628E-18
4300.510013	4.39866E-16	7.0518E-18
4300.880013	4.27293E-16	6.959E-18
4301.250013	4.7833E-16	7.3354E-18
4301.620013	5.01663E-16	7.5027E-18
4301.990013	4.66191E-16	7.24434E-18
4302.360013	4.49549E-16	7.11518E-18
4302.730013	4.22528E-16	6.91139E-18
4303.100013	4.33567E-16	7.00354E-18
4303.470013	4.80696E-16	7.36182E-18
4303.840013	4.83178E-16	7.39113E-18
4304.210013	4.69079E-16	7.28813E-18
4304.580013	4.59608E-16	7.2091E-18
4304.950013	4.58732E-16	7.19924E-18
4305.320013	4.28999E-16	6.97678E-18
4305.690013	4.73383E-16	7.30103E-18
4306.060013	4.74956E-16	7.32582E-18
4306.430013	4.53078E-16	7.16959E-18
4306.800013	4.68284E-16	7.27155E-18
4307.170013	4.32739E-16	6.996E-18
4307.540013	4.36169E-16	7.0203E-18
4307.910013	4.22828E-16	6.92121E-18
4308.280013	4.23742E-16	6.93696E-18
4308.650013	4.20337E-16	6.91819E-18
4309.020013	3.95844E-16	6.72361E-18
4309.390013	4.25364E-16	6.94415E-18
4309.760013	4.19601E-16	6.90335E-18
4310.130013	4.53295E-16	7.15374E-18
4310.500013	4.53057E-16	7.15531E-18
4310.870013	4.66078E-16	7.24728E-18
4311.240013	4.64058E-16	7.23399E-18
4311.610013	4.17375E-16	6.89607E-18
4311.980013	4.43249E-16	7.09171E-18
4312.350013	4.37732E-16	7.04427E-18
4312.720013	4.10265E-16	6.84397E-18
4313.090013	4.19605E-16	6.93345E-18
4313.460013	4.32159E-16	7.04527E-18
4313.830013	4.05285E-16	6.86877E-18
4314.200013	4.27533E-16	7.03368E-18
4314.570013	4.3872E-16	7.09982E-18
4314.940013	4.65457E-16	7.28656E-18
4315.310013	4.40551E-16	7.11304E-18
4315.680013	4.30384E-16	7.05186E-18
4316.050013	4.21408E-16	6.99241E-18
4316.420013	4.32532E-16	7.07017E-18
4316.790013	4.06672E-16	6.87591E-18
4317.160013	4.4587E-16	7.16211E-18
4317.530013	4.24769E-16	7.00456E-18
4317.900013	4.26365E-16	7.01669E-18
4318.270013	4.00407E-16	6.80387E-18
4318.640013	3.8403E-16	6.66933E-18
4319.010013	4.55656E-16	7.21433E-18
4319.380013	4.19067E-16	6.9473E-18
4319.750013	3.95206E-16	6.77078E-18
4320.120013	4.05412E-16	6.8333E-18
4320.490013	4.24803E-16	6.98642E-18
4320.860013	4.11358E-16	6.8845E-18
4321.230013	4.12358E-16	6.89813E-18
4321.600013	3.88009E-16	6.70864E-18
4321.970013	3.80064E-16	6.64151E-18
4322.340013	4.13533E-16	6.87717E-18
4322.710013	4.06536E-16	6.80393E-18
4323.080013	3.85459E-16	6.62829E-18
4323.450013	3.59952E-16	6.42093E-18
4323.820013	3.24442E-16	6.11504E-18
4324.190013	3.80439E-16	6.58535E-18
4324.560013	4.02644E-16	6.76139E-18
4324.930013	3.68342E-16	6.49232E-18
4325.300013	4.10326E-16	6.82416E-18
4325.670013	3.89102E-16	6.66613E-18
4326.040013	3.72478E-16	6.54364E-18
4326.410013	4.08762E-16	6.82847E-18
4326.780013	3.53637E-16	6.39375E-18
4327.150013	3.53837E-16	6.39454E-18
4327.520013	4.05167E-16	6.8141E-18
4327.890013	4.08654E-16	6.83821E-18
4328.260013	3.53356E-16	6.41205E-18
4328.630013	3.99101E-16	6.77584E-18
4329.000013	3.93672E-16	6.73039E-18
4329.370013	3.72135E-16	6.54856E-18
4329.740013	3.62543E-16	6.47232E-18
4330.110013	3.59423E-16	6.4518E-18
4330.480013	3.63315E-16	6.48539E-18
4330.850013	3.61797E-16	6.48718E-18
4331.220013	3.58596E-16	6.45089E-18
4331.590013	4.09477E-16	6.8526E-18
4331.960013	3.27392E-16	6.19822E-18
4332.330013	2.82671E-16	5.79326E-18
4332.700013	3.27474E-16	6.17993E-18
4333.070013	3.90663E-16	6.70308E-18
4333.440013	3.77675E-16	6.60481E-18
4333.810013	3.51608E-16	6.39919E-18
4334.180013	3.58235E-16	6.44633E-18
4334.550013	4.02252E-16	6.78725E-18
4334.920013	3.40657E-16	6.29841E-18
4335.290013	3.26468E-16	6.1795E-18
4335.660013	3.46899E-16	6.36261E-18
4336.030013	3.16259E-16	6.10321E-18
4336.400013	3.2371E-16	6.15157E-18
4336.770013	3.54279E-16	6.3879E-18
4337.140013	3.40835E-16	6.27796E-18
4337.510013	3.51883E-16	6.35832E-18
4337.880013	3.36117E-16	6.22337E-18
4338.250013	3.3457E-16	6.20665E-18
4338.620013	3.36096E-16	6.23023E-18
4338.990013	3.28293E-16	6.1647E-18
4339.360013	2.96411E-16	5.88692E-18
4339.730013	2.92754E-16	5.87313E-18
4340.100013	3.30188E-16	6.22731E-18
4340.470013	3.41245E-16	6.32412E-18
4340.840013	3.18068E-16	6.11012E-18
4341.210013	3.09114E-16	6.00923E-18
4341.580013	2.99426E-16	5.92788E-18
4341.950013	3.09473E-16	6.02469E-18
4342.320013	3.0566E-16	6.00862E-18
4342.690013	3.0296E-16	5.98827E-18
4343.060013	3.27787E-16	6.1867E-18
4343.430013	3.58447E-16	6.43451E-18
4343.800013	3.49019E-16	6.35443E-18
4344.170013	3.41843E-16	6.29057E-18
4344.540013	3.16952E-16	6.08926E-18
4344.910013	3.20556E-16	6.12883E-18
4345.280013	3.44255E-16	6.32924E-18
4345.650013	3.53285E-16	6.4091E-18
4346.020013	3.60877E-16	6.47146E-18
4346.390013	3.34296E-16	6.25537E-18
4346.760013	3.2888E-16	6.21156E-18
4347.130013	3.4548E-16	6.35587E-18
4347.500013	3.56912E-16	6.45893E-18
4347.870013	3.36605E-16	6.28559E-18
4348.240013	3.06067E-16	6.02823E-18
4348.610013	3.64599E-16	6.52201E-18
4348.980013	3.76924E-16	6.62036E-18
4349.350013	3.7045E-16	6.56241E-18
4349.720013	3.38052E-16	6.29261E-18
4350.090013	3.41677E-16	6.31169E-18
4350.460013	3.70579E-16	6.53085E-18
4350.830013	3.51266E-16	6.35679E-18
4351.200013	3.77509E-16	6.56098E-18
4351.570013	3.66842E-16	6.4766E-18
4351.940013	3.88386E-16	6.64565E-18
4352.310013	3.88288E-16	6.64914E-18
4352.680013	3.81584E-16	6.61243E-18
4353.050013	3.9128E-16	6.69528E-18
4353.420013	4.11998E-16	6.85298E-18
4353.790013	3.91935E-16	6.69571E-18
4354.160013	3.93162E-16	6.69941E-18
4354.530013	3.90175E-16	6.6731E-18
4354.900013	3.80757E-16	6.59055E-18
4355.270013	3.73045E-16	6.53625E-18
4355.640013	3.81985E-16	6.60611E-18
4356.010013	3.81957E-16	6.61463E-18
4356.380013	4.20661E-16	6.92254E-18
4356.750013	4.52612E-16	7.17361E-18
4357.120013	4.53338E-16	7.2181E-18
4357.490013	4.39861E-16	7.28224E-18
4357.860013	4.30452E-16	7.58943E-18
4358.230013	4.32751E-16	7.80539E-18
4358.600013	3.94162E-16	7.47016E-18
4358.970013	3.81161E-16	7.02572E-18
4359.340013	3.98903E-16	6.89918E-18
4359.710013	4.09879E-16	6.89097E-18
4360.080013	4.07989E-16	6.85665E-18
4360.450013	4.13805E-16	6.89756E-18
4360.820013	3.90688E-16	6.7311E-18
4361.190013	3.93335E-16	6.75196E-18
4361.560013	3.27701E-16	6.22494E-18
4361.930013	3.57241E-16	6.45763E-18
4362.300013	3.85185E-16	6.67101E-18
4362.670013	4.29117E-16	6.98946E-18
4363.040013	4.28063E-16	6.96824E-18
4363.410013	4.1546E-16	6.87141E-18
4363.780013	4.17741E-16	6.89468E-18
4364.150013	4.60537E-16	7.20234E-18
4364.520013	4.371E-16	7.0388E-18
4364.890013	3.61256E-16	6.46701E-18
4365.260013	3.84418E-16	6.63939E-18
4365.630013	4.48513E-16	7.13083E-18
4366.000013	4.34943E-16	7.02398E-18
4366.370013	3.69751E-16	6.51197E-18
4366.740013	4.35797E-16	7.01588E-18
4367.110013	4.1123E-16	6.8213E-18
4367.480013	3.88548E-16	6.66281E-18
4367.850013	4.41899E-16	7.08186E-18
4368.220013	4.00446E-16	6.79231E-18
4368.590013	4.75349E-16	7.32987E-18
4368.960013	3.56578E-16	6.43604E-18
4369.330013	4.69175E-16	7.25273E-18
4369.700013	4.5972E-16	7.17831E-18
4370.070013	4.19475E-16	6.89305E-18
4370.440013	4.47414E-16	7.08677E-18
4370.810013	4.56048E-16	7.14889E-18
4371.180013	4.52134E-16	7.11809E-18
4371.550013	4.53869E-16	7.14288E-18
4371.920013	4.64832E-16	7.2273E-18
4372.290013	4.0904E-16	6.82147E-18
4372.660013	4.74079E-16	7.29103E-18
4373.030013	4.63698E-16	7.20365E-18
4373.400013	4.51208E-16	7.11668E-18
4373.770013	4.98507E-16	7.44141E-18
4374.140013	4.20319E-16	6.89074E-18
4374.510013	4.5472E-16	7.14815E-18
4374.880013	4.4894E-16	7.11694E-18
4375.250013	4.49484E-16	7.12068E-18
4375.620013	4.28894E-16	6.97956E-18
4375.990013	4.72054E-16	7.28927E-18
4376.360013	4.53064E-16	7.15701E-18
4376.730013	4.84318E-16	7.37348E-18
4377.100013	4.64565E-16	7.23453E-18
4377.470014	4.38256E-16	7.05097E-18
4377.840014	4.37266E-16	7.03719E-18
4378.210014	4.43913E-16	7.07148E-18
4378.580014	4.24341E-16	6.9237E-18
4378.950014	4.73403E-16	7.29044E-18
4379.320014	4.38354E-16	7.03968E-18
4379.690014	4.53065E-16	7.15412E-18
4380.060014	4.59138E-16	7.18437E-18
4380.430014	4.46472E-16	7.08265E-18
4380.800014	4.47394E-16	7.0855E-18
4381.170014	4.78297E-16	7.32117E-18
4381.540014	4.78397E-16	7.32201E-18
4381.910014	4.66699E-16	7.22297E-18
4382.280014	4.51271E-16	7.09836E-18
4382.650014	4.45689E-16	7.03874E-18
4383.020014	4.93737E-16	7.36866E-18
4383.390014	4.51671E-16	7.05471E-18
4383.760014	4.16987E-16	6.80476E-18
4384.130014	4.44932E-16	7.01905E-18
4384.500014	4.61033E-16	7.14653E-18
4384.870014	4.63189E-16	7.18083E-18
4385.240014	4.35177E-16	6.98836E-18
4385.610014	4.94003E-16	7.41529E-18
4385.980014	4.78337E-16	7.30616E-18
4386.350014	4.13531E-16	6.83748E-18
4386.720014	4.29226E-16	6.96093E-18
4387.090014	4.56248E-16	7.1503E-18
4387.460014	4.84181E-16	7.33818E-18
4387.830014	4.7452E-16	7.2753E-18
4388.200014	4.66239E-16	7.2135E-18
4388.570014	4.42452E-16	7.03726E-18
4388.940014	4.29564E-16	6.94378E-18
4389.310014	4.67574E-16	7.21574E-18
4389.680014	4.77966E-16	7.29174E-18
4390.050014	4.94969E-16	7.40465E-18
4390.420014	5.09867E-16	7.50114E-18
4390.790014	5.11762E-16	7.52058E-18
4391.160014	4.95262E-16	7.41664E-18
4391.530014	4.46483E-16	7.07602E-18
4391.900014	4.5444E-16	7.13733E-18
4392.270014	4.98433E-16	7.44262E-18
4392.640014	5.14986E-16	7.55829E-18
4393.010014	5.13794E-16	7.55526E-18
4393.380014	4.80019E-16	7.31688E-18
4393.750014	4.67489E-16	7.22227E-18
4394.120014	4.85924E-16	7.35266E-18
4394.490014	4.9497E-16	7.41732E-18
4394.860014	4.69553E-16	7.22694E-18
4395.230014	4.44236E-16	7.0389E-18
4395.600014	4.54863E-16	7.12481E-18
4395.970014	4.8294E-16	7.33519E-18
4396.340014	5.05975E-16	7.49781E-18
4396.710014	4.62943E-16	7.20142E-18
4397.080014	4.56632E-16	7.16196E-18
4397.450014	5.19567E-16	7.59227E-18
4397.820014	5.20882E-16	7.59172E-18
4398.190014	5.04765E-16	7.48154E-18
4398.560014	4.92936E-16	7.3994E-18
4398.930014	5.01975E-16	7.45896E-18
4399.300014	5.03399E-16	7.46069E-18
4399.670014	4.81036E-16	7.31405E-18
4400.040014	4.55382E-16	7.13972E-18
4400.410014	4.81959E-16	7.32626E-18
4400.780014	5.1563E-16	7.54866E-18
4401.150014	4.57346E-16	7.15395E-18
4401.520014	5.02281E-16	7.47045E-18
4401.890014	4.96681E-16	7.44351E-18
4402.260014	4.31665E-16	6.99753E-18
4402.630014	4.92619E-16	7.4262E-18
4403.000014	5.00159E-16	7.46281E-18
4403.370014	4.9067E-16	7.39379E-18
4403.740014	4.62911E-16	7.19979E-18
4404.110014	5.02152E-16	7.45382E-18
4404.480014	5.28053E-16	7.61843E-18
4404.850014	4.89285E-16	7.37211E-18
4405.220014	4.8718E-16	7.3779E-18
4405.590014	5.02628E-16	7.50475E-18
4405.960014	4.90047E-16	7.4187E-18
4406.330014	4.74203E-16	7.30853E-18
4406.700014	4.81473E-16	7.35075E-18
4407.070014	4.84251E-16	7.36072E-18
4407.440014	5.25206E-16	7.62231E-18
4407.810014	5.05355E-16	7.48986E-18
4408.180014	4.58599E-16	7.19429E-18
4408.550014	4.28344E-16	6.98405E-18
4408.920014	4.46631E-16	7.11944E-18
4409.290014	5.10088E-16	7.55922E-18
4409.660014	5.14176E-16	7.565E-18
4410.030014	4.93185E-16	7.41696E-18
4410.400014	4.49805E-16	7.09911E-18
4410.770014	4.86829E-16	7.37081E-18
4411.140014	4.87027E-16	7.38274E-18
4411.510014	5.12026E-16	7.58205E-18
4411.880014	5.18507E-16	7.64707E-18
4412.250014	5.19625E-16	7.64695E-18
4412.620014	5.37562E-16	7.74815E-18
4412.990014	5.63822E-16	7.90549E-18
4413.360014	5.265E-16	7.66187E-18
4413.730014	5.00603E-16	7.48123E-18
4414.100014	4.47065E-16	7.08911E-18
4414.470014	4.63815E-16	7.18964E-18
4414.840014	4.38374E-16	7.00096E-18
4415.210014	4.91715E-16	7.41007E-18
4415.580014	4.4276E-16	7.1029E-18
4415.950014	4.45334E-16	7.12369E-18
4416.320014	4.93066E-16	7.45283E-18
4416.690014	4.25402E-16	6.96106E-18
4417.060014	4.96367E-16	7.44174E-18
4417.430014	5.12736E-16	7.54654E-18
4417.800014	5.04943E-16	7.48585E-18
4418.170014	4.97012E-16	7.43219E-18
4418.540014	5.28372E-16	7.64901E-18
4418.910014	4.8393E-16	7.34439E-18
4419.280014	4.25731E-16	6.95032E-18
4419.650014	5.47578E-16	7.81342E-18
4420.020014	5.50376E-16	7.83965E-18
4420.390014	4.75906E-16	7.35535E-18
4420.760014	5.13757E-16	7.58986E-18
4421.130014	5.33067E-16	7.70714E-18
4421.500014	5.12597E-16	7.54629E-18
4421.870014	5.52575E-16	7.79372E-18
4422.240014	5.51103E-16	7.7861E-18
4422.610014	5.61222E-16	7.85328E-18
4422.980014	5.00149E-16	7.46052E-18
4423.350014	5.34466E-16	7.67643E-18
4423.720014	5.47637E-16	7.76745E-18
4424.090014	5.603E-16	7.84019E-18
4424.460014	4.64006E-16	7.21108E-18
4424.830014	4.93405E-16	7.42121E-18
4425.200014	4.74069E-16	7.29213E-18
4425.570014	4.61126E-16	7.21409E-18
4425.940014	5.48857E-16	7.79116E-18
4426.310014	5.01314E-16	7.47883E-18
4426.680014	5.3136E-16	7.66498E-18
4427.050014	4.60685E-16	7.18538E-18
4427.420014	5.29587E-16	7.65842E-18
4427.790014	5.06198E-16	7.49954E-18
4428.160014	5.0759E-16	7.52257E-18
4428.530014	5.62515E-16	7.86892E-18
4428.900014	5.11032E-16	7.54033E-18
4429.270014	4.66318E-16	7.22644E-18
4429.640014	4.55371E-16	7.14551E-18
4430.010014	4.52309E-16	7.11159E-18
4430.380014	4.62287E-16	7.18424E-18
4430.750014	4.397E-16	7.03193E-18
4431.120014	4.73294E-16	7.27904E-18
4431.490014	5.31581E-16	7.68104E-18
4431.860014	5.16302E-16	7.58428E-18
4432.230014	4.9417E-16	7.43425E-18
4432.600014	4.92297E-16	7.41662E-18
4432.970014	4.89881E-16	7.3935E-18
4433.340014	5.09695E-16	7.51455E-18
4433.710014	5.59436E-16	7.83567E-18
4434.080014	5.51968E-16	7.77361E-18
4434.450014	5.13925E-16	7.5105E-18
4434.820014	5.16911E-16	7.52529E-18
4435.190014	4.71585E-16	7.2187E-18
4435.560014	4.8294E-16	7.31402E-18
4435.930014	4.61145E-16	7.17693E-18
4436.300014	4.80417E-16	7.3164E-18
4436.670014	5.21779E-16	7.60083E-18
4437.040014	5.08618E-16	7.50887E-18
4437.410014	5.06194E-16	7.49435E-18
4437.780014	4.89335E-16	7.38937E-18
4438.150014	4.92074E-16	7.41585E-18
4438.520014	4.87675E-16	7.38531E-18
4438.890014	5.1795E-16	7.58112E-18
4439.260014	5.14802E-16	7.55607E-18
4439.630014	5.0168E-16	7.47055E-18
4440.000014	5.0619E-16	7.49041E-18
4440.370014	4.9088E-16	7.38193E-18
4440.740014	4.7409E-16	7.25981E-18
4441.110014	5.07218E-16	7.47558E-18
4441.480014	5.37084E-16	7.66804E-18
4441.850014	5.25327E-16	7.59836E-18
4442.220014	5.24116E-16	7.591E-18
4442.590014	4.77863E-16	7.27973E-18
4442.960014	4.70844E-16	7.23686E-18
4443.330014	4.99039E-16	7.41844E-18
4443.700014	4.96075E-16	7.39586E-18
4444.070014	5.19548E-16	7.56613E-18
4444.440014	5.30416E-16	7.64489E-18
4444.810014	5.12637E-16	7.5338E-18
4445.180014	5.00113E-16	7.46243E-18
4445.550014	4.7762E-16	7.31586E-18
4445.920014	4.9545E-16	7.43418E-18
4446.290014	4.82927E-16	7.34188E-18
4446.660014	5.0647E-16	7.49077E-18
4447.030014	5.01473E-16	7.44994E-18
4447.400014	4.8376E-16	7.32227E-18
4447.770014	5.217E-16	7.58157E-18
4448.140014	5.40925E-16	7.70368E-18
4448.510014	5.14288E-16	7.5259E-18
4448.880014	4.92444E-16	7.38283E-18
4449.250014	5.37649E-16	7.6865E-18
4449.620014	5.32577E-16	7.66044E-18
4449.990014	5.46431E-16	7.75217E-18
4450.360014	5.11833E-16	7.52062E-18
4450.730014	4.64558E-16	7.20539E-18
4451.100014	4.73478E-16	7.26941E-18
4451.470014	4.80622E-16	7.30899E-18
4451.840014	4.7184E-16	7.24983E-18
4452.210014	5.37637E-16	7.67885E-18
4452.580014	5.41411E-16	7.69555E-18
4452.950014	5.50744E-16	7.75795E-18
4453.320014	5.30358E-16	7.62554E-18
4453.690014	4.91932E-16	7.37147E-18
4454.060014	5.19093E-16	7.5433E-18
4454.430014	5.28599E-16	7.59674E-18
4454.800014	5.27496E-16	7.58524E-18
4455.170015	5.19711E-16	7.53997E-18
4455.540015	5.00778E-16	7.42104E-18
4455.910015	5.15668E-16	7.52789E-18
4456.280015	5.45794E-16	7.71904E-18
4456.650015	5.25805E-16	7.57968E-18
4457.020015	5.89944E-16	7.99277E-18
4457.390015	5.28575E-16	7.59728E-18
4457.760015	5.08722E-16	7.47505E-18
4458.130015	5.72574E-16	7.89531E-18
4458.500015	5.19495E-16	7.54904E-18
4458.870015	5.53453E-16	7.76797E-18
4459.240015	5.06187E-16	7.45737E-18
4459.610015	5.20662E-16	7.55856E-18
4459.980015	4.8897E-16	7.33999E-18
4460.350015	5.10115E-16	7.48884E-18
4460.720015	5.01184E-16	7.43751E-18
4461.090015	5.71104E-16	7.87758E-18
4461.460015	5.15935E-16	7.50922E-18
4461.830015	4.81715E-16	7.2799E-18
4462.200015	5.1373E-16	7.49639E-18
4462.570015	4.92886E-16	7.37429E-18
4462.940015	5.2387E-16	7.57298E-18
4463.310015	5.42576E-16	7.70701E-18
4463.680015	5.53755E-16	7.77789E-18
4464.050015	5.23203E-16	7.58436E-18
4464.420015	4.77688E-16	7.26689E-18
4464.790015	5.16558E-16	7.53109E-18
4465.160015	5.03862E-16	7.45784E-18
4465.530015	5.01932E-16	7.45349E-18
4465.900015	5.33093E-16	7.65329E-18
4466.270015	5.12854E-16	7.51413E-18
4466.640015	4.92514E-16	7.37513E-18
4467.010015	4.59266E-16	7.15236E-18
4467.380015	5.62707E-16	7.84459E-18
4467.750015	5.07373E-16	7.48013E-18
4468.120015	5.29585E-16	7.61481E-18
4468.490015	5.73147E-16	7.89388E-18
4468.860015	4.79093E-16	7.26583E-18
4469.230015	4.7738E-16	7.24729E-18
4469.600015	5.1198E-16	7.49368E-18
4469.970015	4.75588E-16	7.24796E-18
4470.340015	4.9475E-16	7.36342E-18
4470.710015	5.26255E-16	7.58006E-18
4471.080015	4.68676E-16	7.21017E-18
4471.450015	6.15668E-16	8.16516E-18
4471.820015	4.94482E-16	7.38875E-18
4472.190015	5.31926E-16	7.62367E-18
4472.560015	4.73563E-16	7.24569E-18
4472.930015	4.97615E-16	7.4113E-18
4473.300015	4.70629E-16	7.22377E-18
4473.670015	4.61463E-16	7.16744E-18
4474.040015	5.18573E-16	7.55623E-18
4474.410015	4.71471E-16	7.24952E-18
4474.780015	5.53722E-16	7.79323E-18
4475.150015	4.94393E-16	7.40373E-18
4475.520015	4.69788E-16	7.22191E-18
4475.890015	5.1158E-16	7.49357E-18
4476.260015	5.32063E-16	7.64447E-18
4476.630015	4.97836E-16	7.42337E-18
4477.000015	5.58852E-16	7.82089E-18
4477.370015	5.27227E-16	7.62256E-18
4477.740015	4.97341E-16	7.39976E-18
4478.110015	4.96246E-16	7.39144E-18
4478.480015	5.07102E-16	7.47167E-18
4478.850015	5.86644E-16	7.97721E-18
4479.220015	4.66863E-16	7.19937E-18
4479.590015	4.50083E-16	7.06097E-18
4479.960015	5.23802E-16	7.54889E-18
4480.330015	5.75404E-16	7.88147E-18
4482.550015	4.99324E-16	7.39117E-18
4482.920015	4.92029E-16	7.36E-18
4483.290015	5.01724E-16	7.43919E-18
4483.660015	5.00431E-16	7.43282E-18
4484.030015	5.22769E-16	7.57516E-18
4484.400015	5.06188E-16	7.47401E-18
4484.770015	5.18304E-16	7.56495E-18
4485.140015	5.05576E-16	7.47057E-18
4485.510015	5.21667E-16	7.58664E-18
4485.880015	5.16458E-16	7.53831E-18
4486.250015	5.75264E-16	7.90237E-18
4486.620015	5.10094E-16	7.49429E-18
4486.990015	5.00492E-16	7.42559E-18
4487.360015	5.26538E-16	7.59588E-18
4487.730015	4.97589E-16	7.40307E-18
4488.100015	4.71263E-16	7.21597E-18
4488.470015	4.77263E-16	7.25996E-18
4488.840015	5.32646E-16	7.62178E-18
4489.210015	5.66358E-16	7.83343E-18
4489.580015	4.96932E-16	7.38009E-18
4489.950015	5.53657E-16	7.75698E-18
4490.320015	5.40728E-16	7.6688E-18
4490.690015	5.15376E-16	7.50173E-18
4491.060015	4.72471E-16	7.22606E-18
4491.430015	4.77767E-16	7.26062E-18
4491.800015	5.16049E-16	7.51512E-18
4492.170015	4.79239E-16	7.27236E-18
4492.540015	5.15504E-16	7.51802E-18
4492.910015	5.45274E-16	7.71353E-18
4493.280015	5.53763E-16	7.76982E-18
4493.650015	5.05266E-16	7.45205E-18
4494.020015	5.34142E-16	7.63473E-18
4494.390015	5.2398E-16	7.56128E-18
4494.760015	4.98909E-16	7.39669E-18
4495.130015	4.85001E-16	7.31462E-18
4495.500015	5.02784E-16	7.44246E-18
4495.870015	4.65831E-16	7.18779E-18
4496.240015	4.72606E-16	7.23273E-18
4496.610015	4.81901E-16	7.29254E-18
4496.980015	5.27378E-16	7.5897E-18
4497.350015	5.26522E-16	7.5883E-18
4497.720015	5.25441E-16	7.58001E-18
4498.090015	5.2948E-16	7.61073E-18
4498.460015	5.4352E-16	7.70179E-18
4498.830015	4.91534E-16	7.36322E-18
4499.200015	4.81113E-16	7.29997E-18
4499.570015	4.93197E-16	7.38123E-18
4499.940015	4.79025E-16	7.28312E-18
4500.310015	5.33647E-16	7.63905E-18
4500.680015	5.51237E-16	7.74201E-18
4501.050015	5.70191E-16	7.85061E-18
4501.420015	5.56932E-16	7.76512E-18
4501.790015	5.44971E-16	7.6959E-18
4502.160015	5.49594E-16	7.72568E-18
4502.530015	5.04755E-16	7.44237E-18
4502.900015	4.94417E-16	7.38307E-18
4503.270015	4.91525E-16	7.36684E-18
4503.640015	5.00676E-16	7.42317E-18
4504.010015	5.34163E-16	7.64163E-18
4504.380015	5.3262E-16	7.63527E-18
4504.750015	4.96645E-16	7.38979E-18
4505.120015	5.05979E-16	7.45053E-18
4505.490015	5.08863E-16	7.47071E-18
4505.860015	5.11943E-16	7.49564E-18
4506.230015	5.22031E-16	7.56551E-18
4506.600015	5.24688E-16	7.58291E-18
4506.970015	4.95627E-16	7.38757E-18
4507.340015	4.55586E-16	7.10749E-18
4507.710015	4.79648E-16	7.26402E-18
4508.080015	5.22348E-16	7.55012E-18
4508.450015	5.08455E-16	7.45927E-18
4508.820015	4.93237E-16	7.36081E-18
4509.190015	4.88143E-16	7.32596E-18
4509.560015	5.3828E-16	7.65277E-18
4509.930015	5.2058E-16	7.54363E-18
4510.300015	5.6808E-16	7.84229E-18
4510.670015	5.85682E-16	7.95504E-18
4511.040015	5.61974E-16	7.79755E-18
4511.410015	4.87894E-16	7.30895E-18
4511.780015	4.80593E-16	7.2668E-18
4512.150015	4.87593E-16	7.30699E-18
4512.520015	5.37924E-16	7.63115E-18
4512.890015	5.13489E-16	7.47808E-18
4513.260015	4.8444E-16	7.28829E-18
4513.630015	4.93326E-16	7.3473E-18
4514.000015	4.87093E-16	7.30622E-18
4514.370015	4.80085E-16	7.25807E-18
4514.740015	4.83478E-16	7.28055E-18
4515.110015	5.56106E-16	7.76083E-18
4515.480015	5.45683E-16	7.69011E-18
4515.850015	4.91521E-16	7.34087E-18
4516.220015	5.0223E-16	7.40655E-18
4516.590015	5.24134E-16	7.55535E-18
4516.960015	4.76201E-16	7.23067E-18
4517.330015	4.99303E-16	7.37856E-18
4519.550015	4.82983E-16	7.27232E-18
4519.920015	5.24913E-16	7.54986E-18
4520.290015	4.96394E-16	7.36237E-18
4520.660015	5.08354E-16	7.45389E-18
4521.030015	4.59645E-16	7.12388E-18
4521.400015	5.06749E-16	7.44471E-18
4521.770015	4.66272E-16	7.1681E-18
4522.140015	5.31789E-16	7.59348E-18
4522.510015	5.17089E-16	7.48369E-18
4522.880015	4.89108E-16	7.30079E-18
4523.250015	4.81394E-16	7.25681E-18
4523.620015	5.35446E-16	7.61035E-18
4523.990015	5.2198E-16	7.51973E-18
4524.360015	4.89582E-16	7.30667E-18
4524.730015	5.24167E-16	7.5292E-18
4525.100015	4.61277E-16	7.10717E-18
4525.470015	4.90804E-16	7.30234E-18
4525.840015	4.78869E-16	7.21956E-18
4526.210015	5.21962E-16	7.51202E-18
4526.580015	4.9328E-16	7.31802E-18
4526.950015	4.80543E-16	7.24952E-18
4527.320015	4.95583E-16	7.35791E-18
4527.690015	5.22595E-16	7.52828E-18
4528.060015	5.59378E-16	7.74961E-18
4528.430015	4.91732E-16	7.311E-18
4528.800015	4.45721E-16	6.99539E-18
4529.170015	5.23128E-16	7.52569E-18
4529.540015	5.80556E-16	7.883E-18
4529.910015	5.28109E-16	7.56261E-18
4530.280015	4.80911E-16	7.23827E-18
4530.650015	5.34479E-16	7.58986E-18
4531.020015	5.94726E-16	7.96264E-18
4531.390015	5.57216E-16	7.74671E-18
4531.760015	5.04949E-16	7.41751E-18
4532.130015	4.7718E-16	7.23467E-18
4532.500015	4.78374E-16	7.23872E-18
4532.870016	4.82923E-16	7.25844E-18
4533.240016	5.24232E-16	7.526E-18
4533.610016	4.94144E-16	7.32388E-18
4533.980016	5.81241E-16	7.88344E-18
4534.350016	5.24598E-16	7.50641E-18
4534.720016	5.22385E-16	7.49821E-18
4535.090016	5.73876E-16	7.83145E-18
4535.460016	5.31672E-16	7.57584E-18
4535.830016	5.66769E-16	7.79534E-18
4536.200016	5.03318E-16	7.39947E-18
4536.570016	4.86169E-16	7.28128E-18
4536.940016	4.93708E-16	7.34338E-18
4537.310016	5.02431E-16	7.38417E-18
4537.680016	5.12907E-16	7.45486E-18
4538.050016	4.52444E-16	7.06012E-18
4538.420016	5.46302E-16	7.67634E-18
4538.790016	5.58576E-16	7.7535E-18
4539.160016	5.3199E-16	7.585E-18
4539.530016	4.63124E-16	7.12822E-18
4539.900016	4.81609E-16	7.23736E-18
4540.270016	4.50783E-16	7.01711E-18
4540.640016	5.28281E-16	7.52718E-18
4541.010016	5.22213E-16	7.48425E-18
4541.380016	4.77895E-16	7.20382E-18
4541.750016	4.65747E-16	7.14119E-18
4542.120016	4.99995E-16	7.36466E-18
4542.490016	5.15929E-16	7.47099E-18
4542.860016	4.62809E-16	7.12236E-18
4543.230016	4.70662E-16	7.17064E-18
4543.600016	4.92402E-16	7.30911E-18
4543.970016	4.9068E-16	7.29669E-18
4544.340016	4.9084E-16	7.29222E-18
4544.710016	4.98374E-16	7.33878E-18
4545.080016	4.68704E-16	7.12719E-18
[truncated: 1,913 more rows]
