# Supplementary material for: A hot white dwarf merger remnant revealed by an ultraviolet detection of carbon
Source: Nat Astron. 2025 Aug 6;9(9):1347–55. doi: 10.1038/s41550-025-02590-y (PMC12446069; doi:10.1038/s41550-025-02590-y)
Supplement: Supplementary file 2 — Best-fitting model spectrum for WD 0525+526 (Fig. 2) without convolution to COS spectral resolution. Columns are: vacuum wavelength (Å) and model flux (erg cm−2 s−1 Å−1). [file 41550_2025_2590_MOESM2_ESM.csv]

wavelength	model_flux
900.0	1565731.4
900.0180053710938	1565938.9
900.0419921875	1566213.9
900.0499877929688	1566306.4
900.0540161132812	1566353.9
900.0579833984375	1566398.9
900.0659790039062	1566491.4
900.0750122070312	1566595.1
900.0850219726562	1566710.1
900.0900268554688	1566768.9
900.094970703125	1566826.4
900.114990234375	1567056.4
900.1220092773438	1567136.4
900.155029296875	1567516.4
900.1710205078125	1567701.4
900.18798828125	1567897.6
900.1939697265625	1567966.4
900.2009887695312	1568047.6
900.2050170898438	1568093.9
900.2109985351562	1568162.6
900.2160034179688	1568220.1
900.2210083007812	1568277.6
900.2410278320312	1568508.9
900.2630004882812	1568762.6
900.27001953125	1568842.6
900.2750244140625	1568901.4
900.281005859375	1568970.1
900.2869873046875	1569038.9
900.3109741210938	1569316.4
900.343994140625	1569696.4
900.3499755859375	1569766.4
900.3519897460938	1569788.9
900.35400390625	1569811.4
900.364013671875	1569927.6
900.3839721679688	1570157.6
900.4140014648438	1570503.9
900.4199829101562	1570573.9
900.4219970703125	1570596.4
900.4240112304688	1570620.1
900.426025390625	1570642.6
900.4320068359375	1570712.6
900.43798828125	1570781.4
900.4619750976562	1571057.6
900.4829711914062	1571300.1
900.4970092773438	1571462.6
900.510986328125	1571623.9
900.5390014648438	1571947.6
900.5679931640625	1572282.6
900.5809936523438	1572432.6
900.593994140625	1572582.6
900.6079711914062	1572745.1
900.6199951171875	1572882.6
900.6320190429688	1573021.4
900.656005859375	1573298.9
900.6939697265625	1573737.6
900.697021484375	1573772.6
900.698974609375	1573795.1
900.7039794921875	1573852.6
900.708984375	1573910.1
900.7239990234375	1574085.1
900.7509765625	1574397.6
900.7780151367188	1574707.6
900.8040161132812	1575010.1
900.8300170898438	1575310.1
900.8610229492188	1575667.6
900.8820190429688	1575911.3
900.9340209960938	1576512.6
900.9990234375	1577265.1
901.0070190429688	1577357.6
901.0150146484375	1577450.1
901.031982421875	1577647.6
901.0659790039062	1578040.1
901.0989990234375	1578422.6
901.114990234375	1578607.6
901.1649780273438	1579187.6
901.2050170898438	1579650.1
901.2150268554688	1579766.3
901.2219848632812	1579847.6
901.2249755859375	1579882.6
901.22802734375	1579916.3
901.2340087890625	1579986.3
901.239990234375	1580056.3
901.2540283203125	1580217.6
901.281982421875	1580542.6
901.3040161132812	1580797.6
901.3300170898438	1581098.8
901.3369750976562	1581180.1
901.3519897460938	1581353.8
901.3560180664062	1581400.1
901.375	1581620.1
901.385009765625	1581736.3
901.3930053710938	1581828.8
901.3980102539062	1581886.3
901.4110107421875	1582037.6
901.4290161132812	1582246.3
901.4650268554688	1582663.8
901.4990234375	1583057.6
901.5369873046875	1583498.8
901.56298828125	1583800.1
901.5659790039062	1583833.8
901.5750122070312	1583938.8
901.5780029296875	1583973.8
901.5869750976562	1584078.8
901.5960083007812	1584183.8
901.6259765625	1584531.3
901.6300048828125	1584576.3
901.6420288085938	1584716.3
901.656982421875	1584891.3
901.6840209960938	1585203.8
901.7059936523438	1585458.8
901.7160034179688	1585576.3
901.7260131835938	1585691.3
901.7360229492188	1585808.8
901.7459716796875	1585923.8
901.7479858398438	1585946.3
901.7860107421875	1586388.8
901.8660278320312	1587317.5
901.969970703125	1588526.3
901.9840087890625	1588688.8
901.989990234375	1588758.8
901.9959716796875	1588828.8
901.9979858398438	1588851.3
902.0	1588875.0
902.010009765625	1588991.3
902.030029296875	1589223.8
902.0700073242188	1589688.8
902.0989990234375	1590026.3
902.1309814453125	1590397.5
902.1420288085938	1590526.3
902.1630249023438	1590770.0
902.1840209960938	1591015.0
902.2139892578125	1591363.8
902.2219848632812	1591457.5
902.2260131835938	1591502.5
902.22998046875	1591550.0
902.2459716796875	1591736.3
902.2479858398438	1591760.0
902.2780151367188	1592108.8
902.291015625	1592260.0
902.301025390625	1592377.5
902.3079833984375	1592457.5
902.3150024414062	1592540.0
902.322998046875	1592632.5
902.3309936523438	1592725.0
902.35498046875	1593005.0
902.4190063476562	1593750.0
902.489990234375	1594577.5
902.5070190429688	1594775.0
902.5239868164062	1594973.7
902.541015625	1595172.5
902.5579833984375	1595370.0
902.5750122070312	1595567.5
902.5869750976562	1595707.5
902.6090087890625	1595963.7
902.614013671875	1596022.5
902.6309814453125	1596221.2
902.6539916992188	1596488.7
902.6939697265625	1596955.0
902.7329711914062	1597410.0
902.7739868164062	1597888.7
902.8070068359375	1598273.7
902.8099975585938	1598308.7
902.81201171875	1598331.2
902.8150024414062	1598366.2
902.8179931640625	1598401.2
902.822998046875	1598458.7
902.8389892578125	1598646.2
902.8480224609375	1598751.2
902.8619995117188	1598913.7
902.8679809570312	1598983.7
902.8759765625	1599078.7
902.8790283203125	1599113.7
902.9039916992188	1599403.7
902.9290161132812	1599696.2
902.9630126953125	1600093.7
902.97900390625	1600279.9
902.9869995117188	1600373.7
902.9929809570312	1600443.7
902.9949951171875	1600466.2
902.9970092773438	1600489.9
903.0040283203125	1600571.2
903.0070190429688	1600606.2
903.010009765625	1600641.2
903.02197265625	1600781.2
903.0239868164062	1600804.9
903.031982421875	1600898.7
903.0460205078125	1601062.4
903.093994140625	1601622.4
903.1640014648438	1602438.6
903.281005859375	1603802.3
903.291015625	1603919.8
903.2960205078125	1603977.3
903.301025390625	1604034.8
903.3209838867188	1604267.3
903.3610229492188	1604733.5
903.4039916992188	1605232.2
903.4409790039062	1605657.1
903.4609985351562	1605885.8
903.47802734375	1606077.0
903.4949951171875	1606266.9
903.5009765625	1606331.8
903.5289916992188	1606627.7
903.5570068359375	1606874.3
903.5850219726562	1606727.8
903.60302734375	1543544.1
903.6129760742188	1287837.8
903.6229858398438	1123517.7000000002
903.6430053710938	1544001.5
903.6530151367188	1604461.5
903.6630249023438	1607750.2
903.6729736328125	1608092.7
903.6829833984375	1608300.0
903.6929931640625	1608469.3
903.7039794921875	1608630.9
903.7329711914062	1609010.1
903.7520141601562	1609242.7
903.7620239257812	1609360.2
903.8200073242188	1610016.2
903.85400390625	1610359.01
903.8880004882812	1610624.1
903.9219970703125	1610030.9
903.9500122070312	1248514.335
903.9559936523438	1087104.0175
903.9619750976562	925693.7000000001
903.9739990234375	1180022.1500000001
903.9849853515625	1539545.19
903.9979858398438	1605388.245
904.010986328125	1611586.2
904.0230102539062	1611867.855
904.0369873046875	1612133.625
904.051025390625	1612274.9
904.072998046875	1612277.7
904.0789794921875	1612216.11
904.0850219726562	1612092.2
904.0880126953125	1611955.245
904.0969848632812	1611480.1
904.1060180664062	1609265.9
904.1240234375	1200795.84
904.1420288085938	650169.1000000001
904.1510009765625	917782.2350000001
904.177978515625	1605345.675
904.2050170898438	1613768.9
904.2319946289062	1614505.555
904.2589721679688	1615007.03
904.27197265625	1615216.2
904.2760009765625	1615272.93
904.2860107421875	1615413.755
904.291015625	1615484.2
904.2960205078125	1615551.8
904.3200073242188	1615863.4
904.3489990234375	1616219.8
904.3699951171875	1616464.8
904.406982421875	1616845.4
904.4439697265625	1616572.6
904.448974609375	1614715.2
904.47998046875	1131536.5
904.4849853515625	1175920.7000000002
904.510986328125	1615455.3
904.5369873046875	1618313.5
904.5419921875	1618395.76
904.56298828125	1618741.1
904.5889892578125	1619087.395
904.6170043945312	1619441.8
904.635986328125	1619674.4
904.6430053710938	1619760.7
904.6530151367188	1619880.7
904.655029296875	1619904.5
904.6669921875	1620049.5
904.6810302734375	1620218.3
904.708984375	1620552.1
904.7440185546875	1620968.4
904.7579956054688	1621135.9
904.7650146484375	1621218.4
904.77197265625	1621302.2
904.7860107421875	1621467.2
904.7899780273438	1621514.7
904.7999877929688	1621634.7
904.802001953125	1621657.2
904.8099975585938	1621752.2
904.8179931640625	1621847.2
904.8410034179688	1622118.5
904.8499755859375	1622226.0
904.8610229492188	1622356.0
904.864990234375	1622403.5
904.8709716796875	1622473.5
904.8809814453125	1622593.5
904.89697265625	1622781.0
904.9030151367188	1622853.5
904.9229736328125	1623088.5
904.9290161132812	1623159.8
904.9429931640625	1623326.0
904.9569702148438	1623491.0
904.9760131835938	1623716.0
904.9829711914062	1623798.5
904.9849853515625	1623822.3
904.989990234375	1623881.0
904.9940185546875	1623928.5
905.0050048828125	1624058.5
905.0269775390625	1624317.3
905.0490112304688	1624577.3
905.0640258789062	1624754.8
905.0789794921875	1624932.3
905.0919799804688	1625086.0
905.0969848632812	1625144.8
905.0989990234375	1625168.5
905.1090087890625	1625287.3
905.1259765625	1625487.3
905.155029296875	1625829.8
905.1939697265625	1626289.8
905.2009887695312	1626374.8
905.2109985351562	1626492.3
905.2210083007812	1626609.8
905.2479858398438	1626929.8
905.2849731445312	1627367.3
905.2930297851562	1627459.8
905.2949829101562	1627484.8
905.2969970703125	1627507.3
905.301025390625	1627554.8
905.302978515625	1627579.8
905.3170166015625	1627744.8
905.3189697265625	1627767.3
905.3270263671875	1627862.3
905.3309936523438	1627909.8
905.3350219726562	1627957.3
905.343017578125	1628052.3
905.3489990234375	1628122.3
905.3510131835938	1628147.3
905.35302734375	1628169.8
905.35498046875	1628193.6
905.3629760742188	1628287.3
905.3740234375	1628417.3
905.3829956054688	1628524.8
905.4110107421875	1628854.8
905.447998046875	1629292.3
905.52197265625	1630167.3
905.5549926757812	1630558.6
905.5770263671875	1630818.6
905.594970703125	1631032.3
905.635009765625	1631504.8
905.6890258789062	1632144.8
905.6929931640625	1632192.3
905.697021484375	1632238.6
905.7080078125	1632369.8
905.72802734375	1632604.8
905.7379760742188	1632724.8
905.7680053710938	1633079.8
905.8480224609375	1634027.3
905.927978515625	1634974.8
905.9580078125	1635329.8
905.9769897460938	1635554.8
905.9879760742188	1635684.8
905.9990234375	1635814.8
906.010009765625	1635944.8
906.02099609375	1636074.8
906.031982421875	1636206.0
906.0540161132812	1636467.3
906.0709838867188	1636668.5
906.0980224609375	1636988.5
906.125	1637308.5
906.1510009765625	1637617.3
906.1749877929688	1637902.3
906.1790161132812	1637949.8
906.1829833984375	1637996.0
906.2069702148438	1638281.0
906.2369995117188	1638637.3
906.239013671875	1638661.0
906.2739868164062	1639076.0
906.2949829101562	1639324.8
906.35302734375	1640013.5
906.3560180664062	1640048.5
906.4210205078125	1640821.0
906.4320068359375	1640951.0
906.5079956054688	1641853.5
906.583984375	1642756.0
906.594970703125	1642887.3
906.5989990234375	1642934.8
906.6060180664062	1643018.5
906.6079711914062	1643041.0
906.6129760742188	1643101.0
906.6190185546875	1643172.3
906.6300048828125	1643303.5
906.6339721679688	1643351.0
906.6519775390625	1643563.5
906.6699829101562	1643778.5
906.6810302734375	1643908.5
906.7059936523438	1644206.0
906.7310180664062	1644503.5
906.760009765625	1644848.5
906.7739868164062	1645014.8
906.781005859375	1645098.5
906.7880249023438	1645181.0
906.791015625	1645216.0
906.8140258789062	1645491.0
906.8159790039062	1645513.5
906.8410034179688	1645811.0
906.8599853515625	1646038.5
906.8629760742188	1646073.5
906.8679809570312	1646133.5
906.8709716796875	1646168.5
906.8759765625	1646228.5
906.8889770507812	1646383.5
906.89501953125	1646453.5
906.906982421875	1646596.0
906.9190063476562	1646738.5
906.927978515625	1646846.0
906.93798828125	1646966.0
906.9429931640625	1647026.0
906.9459838867188	1647061.0
906.947998046875	1647083.5
906.9639892578125	1647276.0
906.968017578125	1647323.5
906.989990234375	1647583.5
906.9929809570312	1647621.0
907.0159912109375	1647893.5
907.0239868164062	1647988.5
907.0330200195312	1648096.0
907.0390014648438	1648168.5
907.0449829101562	1648238.5
907.0570068359375	1648382.2
907.06298828125	1648453.5
907.0659790039062	1648488.5
907.0689697265625	1648524.7
907.0809936523438	1648668.5
907.0880126953125	1648751.0
907.10498046875	1648953.5
907.1530151367188	1649526.0
907.1849975585938	1649906.0
907.218017578125	1650299.7
907.2269897460938	1650406.0
907.2410278320312	1650573.5
907.2509765625	1650692.2
907.2750244140625	1650978.5
907.281982421875	1651062.2
907.3090209960938	1651383.5
907.3270263671875	1651598.5
907.3330078125	1651669.7
907.3359985351562	1651706.0
907.3389892578125	1651741.0
907.3510131835938	1651884.7
907.375	1652171.0
907.385986328125	1652302.2
907.3989868164062	1652457.2
907.4119873046875	1652612.2
907.4340209960938	1652874.7
907.43798828125	1652922.2
907.489990234375	1653542.2
907.5269775390625	1653983.5
907.5460205078125	1654209.7
907.5650024414062	1654437.2
907.5770263671875	1654579.7
907.60302734375	1654889.7
907.6199951171875	1655092.2
907.6290283203125	1655199.7
907.6400146484375	1655332.2
907.6599731445312	1655569.7
907.6920166015625	1655952.2
907.7069702148438	1656132.2
907.7559814453125	1656717.2
907.7830200195312	1657039.7
907.8049926757812	1657302.2
907.8270263671875	1657564.7
907.8510131835938	1657852.2
907.8709716796875	1658089.7
907.8909912109375	1658329.7
907.8989868164062	1658424.7
907.9249877929688	1658734.7
907.9310302734375	1658807.2
907.9630126953125	1659189.7
908.0009765625	1659644.7
908.0269775390625	1659954.7
908.0770263671875	1660552.2
908.1270141601562	1661150.9
908.197021484375	1661988.4
908.2269897460938	1662347.2
908.22900390625	1662370.9
908.2570190429688	1662705.9
908.2739868164062	1662909.7
908.2849731445312	1663040.9
908.2869873046875	1663064.7
908.2960205078125	1663172.2
908.3179931640625	1663435.9
908.3419799804688	1663723.4
908.3489990234375	1663807.2
908.4010009765625	1664429.7
908.4409790039062	1664908.4
908.4600219726562	1665135.9
908.47900390625	1665363.4
908.4990234375	1665603.4
908.5170288085938	1665818.4
908.5349731445312	1666033.4
908.5599975585938	1666333.4
908.5709838867188	1666465.9
908.5819702148438	1666598.4
908.60400390625	1666860.9
908.6480102539062	1667388.4
908.6740112304688	1667700.9
908.7360229492188	1668443.4
908.7940063476562	1669138.4
908.7979736328125	1669185.9
908.802001953125	1669234.6
908.81298828125	1669365.9
908.823974609375	1669498.4
908.8300170898438	1669570.9
908.8330078125	1669605.9
908.8359985351562	1669642.1
908.8419799804688	1669713.4
908.844970703125	1669750.9
908.8480224609375	1669785.9
908.8619995117188	1669953.4
908.8720092773438	1670073.4
908.8820190429688	1670193.4
908.9219970703125	1670673.4
908.9990234375	1671598.4
909.1270141601562	1673134.6
909.1489868164062	1673398.4
909.1530151367188	1673447.1
909.1790161132812	1673758.4
909.197021484375	1673974.6
909.208984375	1674119.6
909.2130126953125	1674167.1
909.2210083007812	1674263.4
909.2449951171875	1674552.1
909.2579956054688	1674707.1
909.2689819335938	1674839.6
909.2769775390625	1674934.6
909.2869873046875	1675054.6
909.3159790039062	1675404.6
909.3590087890625	1675920.9
909.3740234375	1676102.1
909.3889770507812	1676282.1
909.39697265625	1676377.1
909.4030151367188	1676449.6
909.4169921875	1676617.1
909.4310302734375	1676787.1
909.4650268554688	1677194.6
909.5130004882812	1677770.8
909.5960083007812	1678769.6
909.60400390625	1678865.8
909.6090087890625	1678925.8
909.614013671875	1678987.1
909.6199951171875	1679058.3
909.6439819335938	1679347.1
909.6690063476562	1679647.1
909.6829833984375	1679815.8
909.697021484375	1679984.6
909.7249755859375	1680322.1
909.781005859375	1680994.6
909.81201171875	1681368.3
909.8930053710938	1682343.3
909.8989868164062	1682414.6
909.9739990234375	1683318.3
909.9970092773438	1683594.6
910.0490112304688	1684219.6
910.1010131835938	1684844.6
910.1829833984375	1685830.8
910.1959838867188	1685985.8
910.2050170898438	1686095.8
910.2119750976562	1686178.3
910.2139892578125	1686203.3
910.2449951171875	1686575.8
910.2780151367188	1686973.3
910.343994140625	1687765.8
910.3679809570312	1688055.8
910.4089965820312	1688548.3
910.4329833984375	1688837.0
910.4450073242188	1688980.8
910.4500122070312	1689040.8
910.458984375	1689149.5
910.4650268554688	1689222.0
910.4669799804688	1689245.8
910.4749755859375	1689342.0
910.4849853515625	1689462.0
910.5250244140625	1689943.3
910.5889892578125	1690713.3
910.5969848632812	1690809.5
910.6019897460938	1690869.5
910.60498046875	1690905.8
910.6209716796875	1691098.3
910.64501953125	1691387.0
910.6599731445312	1691567.0
910.68798828125	1691904.5
910.7009887695312	1692060.8
910.7160034179688	1692242.0
910.7260131835938	1692362.0
910.7310180664062	1692422.0
910.7360229492188	1692482.0
910.7509765625	1692662.0
910.7540283203125	1692698.3
910.7559814453125	1692722.0
910.760986328125	1692783.3
910.7680053710938	1692867.0
910.781005859375	1693023.3
910.8070068359375	1693337.0
910.8380126953125	1693709.5
910.8519897460938	1693877.0
910.8590087890625	1693962.0
910.8660278320312	1694047.0
910.8709716796875	1694107.0
910.8770141601562	1694179.5
910.8939819335938	1694383.3
910.9169921875	1694659.5
910.9569702148438	1695142.0
911.0159912109375	1695852.0
911.030029296875	1696019.5
911.0369873046875	1696104.5
911.0419921875	1696164.5
911.0440063476562	1696187.0
911.06201171875	1696404.5
911.072021484375	1696524.5
911.0819702148438	1696644.5
911.1220092773438	1697127.0
911.156982421875	1697547.0
911.1729736328125	1697739.5
911.1790161132812	1697812.0
911.1849975585938	1697884.5
911.1890258789062	1697932.0
911.198974609375	1698052.0
911.2020263671875	1698089.5
911.2080078125	1698160.7
911.2130126953125	1698222.0
911.2210083007812	1698317.0
911.2239990234375	1698353.2
911.239990234375	1698545.7
911.2509765625	1698678.2
911.2589721679688	1698774.5
911.2620239257812	1698810.7
911.2670288085938	1698870.7
911.27197265625	1698930.7
911.2919921875	1699172.0
911.2969970703125	1699232.0
911.3319702148438	1699652.0
911.3670043945312	1700073.2
911.3740234375	1700157.0
911.43701171875	1700914.5
911.5	1701672.0
911.60400390625	1702920.7
911.6259765625	1703185.7
911.6480102539062	1703450.7
911.6649780273438	1703653.2
911.6829833984375	1703870.7
911.6920166015625	1703978.2
911.698974609375	1704063.2
911.7009887695312	1704085.7
911.7369995117188	1704518.2
911.7670288085938	1704878.2
911.7730102539062	1704950.7
911.7750244140625	1704975.7
911.7769775390625	1704998.2
911.7869873046875	1705118.2
911.8070068359375	1705358.2
911.8469848632812	1705838.2
911.9080200195312	1706569.4
911.9190063476562	1706700.7
911.927001953125	1706798.2
911.93701171875	1706916.9
911.9459838867188	1707025.7
911.9550170898438	1707133.2
911.9910278320312	1707563.2
912.0170288085938	1707875.7
912.0349731445312	1708090.7
912.0380249023438	1708125.7
912.052978515625	1708305.7
912.0850219726562	1708688.2
912.0889892578125	1708735.7
912.1400146484375	1709345.7
912.1710205078125	1709715.7
912.18701171875	1709906.9
912.1950073242188	1710001.9
912.2030029296875	1710098.2
912.2219848632812	1714217.1
912.2349853515625	1717028.5
912.2670288085938	1723963.8
912.280029296875	1726797.7
912.31201171875	1733830.4
912.3319702148438	1738177.2
912.3400268554688	1739902.2
912.343994140625	1740766.0
912.3480224609375	1741629.8
912.3590087890625	1744011.1
912.364013671875	1745094.9
912.39599609375	1752061.4
912.4210205078125	1757522.8
912.4299926757812	1759444.6
912.4329833984375	1760074.6
912.4450073242188	1762546.1
912.4600219726562	1765628.7
912.4730224609375	1768308.8
912.489990234375	1771823.9
912.4970092773438	1773275.2
912.5070190429688	1775352.8
912.541015625	1782411.7
912.5770263671875	1789888.3
912.5830078125	1791114.6
912.5850219726562	1791524.6
912.5869750976562	1791933.4
912.5969848632812	1793982.2
912.6170043945312	1798091.1
912.6300048828125	1800772.4
912.6320190429688	1801184.9
912.656982421875	1806363.8
912.6840209960938	1811956.5
912.7009887695312	1815484.1
912.7360229492188	1822743.1
912.7880249023438	1833577.2
912.8380126953125	1844092.5
912.8510131835938	1846842.6
912.875	1851926.5
912.9119873046875	1859819.3
912.9390258789062	1865620.7
912.9730224609375	1872927.5
912.9860229492188	1875690.1
913.0070190429688	1880152.7
913.0089721679688	1880576.5
913.0280151367188	1884587.8
913.0700073242188	1893468.1
913.1019897460938	1900258.3
913.1309814453125	1906448.5
913.1500244140625	1910523.6
913.1599731445312	1912673.7
913.1619873046875	1913103.7
913.1680297851562	1914390.0
913.1699829101562	1914812.5
913.1719970703125	1915235.0
913.1820068359375	1917352.6
913.2020263671875	1921597.7
913.2340087890625	1928422.9
913.2379760742188	1929279.2
913.2420043945312	1930135.5
913.2459716796875	1930990.5
913.25	1931840.5
913.2540283203125	1932691.8
913.260986328125	1934169.3
913.27001953125	1936070.6
913.2789916992188	1937971.9
913.2969970703125	1941745.9
913.3090209960938	1944247.2
913.3150024414062	1945501.0
913.3209838867188	1946754.8
913.3270263671875	1948009.8
913.344970703125	1951784.9
913.3610229492188	1955142.6
913.3629760742188	1955553.9
913.3989868164062	1962956.8
913.4710083007812	1977632.1
913.4849853515625	1980505.9
913.5809936523438	2000237.6
913.6610107421875	2016604.2
913.6719970703125	2018836.7
913.677001953125	2019855.5
913.6849975585938	2021483.0
913.6929931640625	2023090.5
913.7139892578125	2027308.1
913.7429809570312	2033112.0
913.7559814453125	2035698.3
913.7830200195312	2040934.7
913.801025390625	2044422.2
913.8460083007812	2053041.1
913.8880004882812	2060969.9
913.9019775390625	2063584.1
913.9089965820312	2064855.4
913.916015625	2066125.4
913.9199829101562	2066856.7
913.9439697265625	2071278.0
913.968017578125	2075674.3
914.0029907226562	2082029.4
914.010986328125	2083461.9
914.0159912109375	2084350.7
914.02099609375	2085260.7
914.0390014648438	2088529.5
914.0750122070312	2094908.3
914.0910034179688	2097664.6
914.1110229492188	2101004.6
914.1309814453125	2104453.4
914.1599731445312	2109430.9
914.1710205078125	2111362.2
914.1820068359375	2113272.2
914.1929931640625	2115187.2
914.2150268554688	2118998.5
914.2319946289062	2122054.8
914.2589721679688	2126833.6
914.2860107421875	2131418.6
914.3289794921875	2138397.4
914.3359985351562	2139507.4
914.3400268554688	2140147.4
914.343994140625	2140782.4
914.3590087890625	2143142.4
914.3889770507812	2147619.9
914.427001953125	2153324.9
914.448974609375	2156564.8
914.4710083007812	2159988.6
914.4869995117188	2162556.1
914.5059814453125	2165469.8
914.5139770507812	2166726.1
914.541015625	2170841.1
914.5759887695312	2176406.1
914.64599609375	2186623.6
914.68701171875	2192274.2
914.7150268554688	2195719.2
914.7429809570312	2197755.3
914.7990112304688	2203042.4
914.8870239257812	2210465.5
914.9030151367188	2212253.0
914.9110107421875	2213208.0
914.9190063476562	2214213.0
914.9509887695312	2218688.1
914.989990234375	2225442.1
915.0150146484375	2230089.9
915.0399780273438	2233917.5
915.0750122070312	2238506.5
915.0900268554688	2239815.2
915.10498046875	2241735.3
915.135009765625	2243222.6
915.1820068359375	2241488.1
915.1900024414062	2241111.7
915.1950073242188	2240844.1
915.2080078125	2239778.8
915.2260131835938	2238325.7
915.2620239257812	2235178.6
915.27001953125	2234974.7
915.3289794921875	2236109.1
915.3880004882812	2247993.5
915.4400024414062	2261988.7
915.4450073242188	2263366.3
915.447021484375	2263875.1
915.4500122070312	2264591.4
915.4539794921875	2265464.0
915.4580078125	2266559.1
915.4710083007812	2270335.7
915.4970092773438	2275628.6
915.5	2276219.9
915.5490112304688	2283046.6
915.5880126953125	2281742.6
915.5960083007812	2280852.5
915.5980224609375	2280717.5
915.60400390625	2280472.4
915.6079711914062	2280178.6
915.6119995117188	2279771.0
915.6190185546875	2278768.4
915.625	2277608.2
915.6279907226562	2276981.9
915.6309814453125	2276310.6
915.6430053710938	2272922.7
915.6669921875	2266127.9
915.6900024414062	2259394.5
915.6959838867188	2257194.2
915.7150268554688	2250359.2
915.739990234375	2242782.1
915.7670288085938	2235452.0
915.7780151367188	2233019.0
915.7839965820312	2232028.8
915.801025390625	2230119.6
915.823974609375	2230046.9
915.8469848632812	2233323.4
915.8519897460938	2234396.0
915.864013671875	2237680.1
915.8699951171875	2239527.8
915.8759765625	2241656.8
915.8790283203125	2242799.5
915.9000244140625	2250848.0
915.9210205078125	2260436.3
915.93798828125	2268382.5
915.9600219726562	2279677.3
915.9619750976562	2280609.9
915.9860229492188	2290306.0
915.9879760742188	2290936.1
916.0040283203125	2297636.7
916.0120239257812	2300849.5
916.02001953125	2303458.5
916.052001953125	2309057.9
916.083984375	2312920.8
916.10302734375	2313824.7
916.1160278320312	2313360.9
916.1480102539062	2308039.3
916.177978515625	2297641.1
916.18798828125	2293063.3
916.1929931640625	2290649.4
916.197998046875	2288130.5
916.218017578125	2281018.6
916.2579956054688	2254527.1
916.2979736328125	2227678.0
916.3610229492188	2178329.1
916.3679809570312	2174342.6
916.3779907226562	2168095.3
916.39501953125	2159431.4
916.4130249023438	2153915.8
916.4219970703125	2152896.9
916.4249877929688	2152836.9
916.4290161132812	2152943.1
916.4329833984375	2153301.9
916.4409790039062	2154710.7
916.4450073242188	2155779.6
916.448974609375	2157065.9
916.4650268554688	2164430.3
916.469970703125	2167071.1
916.4970092773438	2185324.5
916.5150146484375	2201144.9
916.52099609375	2206006.7
916.5239868164062	2208673.2
916.5269775390625	2211221.0
916.5390014648438	2221122.6
916.56298828125	2242681.1
916.572998046875	2250293.2
916.6110229492188	2279752.2
916.6489868164062	2302220.9
916.6729736328125	2312619.3
916.68701171875	2318152.2
916.6920166015625	2320224.9
916.697021484375	2321974.2
916.7009887695312	2323429.3
916.7100219726562	2326479.6
916.7230224609375	2329552.4
916.739013671875	2331296.4
916.7490234375	2331636.6
916.7589721679688	2331372.9
916.7789916992188	2328292.9
916.8189697265625	2315692.6
916.8510131835938	2305064.7
916.8569946289062	2302092.1
916.8590087890625	2301028.3
916.8610229492188	2299929.5
916.8709716796875	2294536.8
916.8909912109375	2283022.4
916.9310302734375	2247937.8
916.9710083007812	2207666.5
917.0040283203125	2166788.2
917.0059814453125	2163791.7
917.010986328125	2155983.6
917.0139770507812	2152540.9
917.0180053710938	2147713.9
917.02197265625	2142517.3
917.0360107421875	2122686.0
917.0380249023438	2120289.2
917.0700073242188	2074401.2
917.0900268554688	2046014.3
917.10400390625	2026171.3
917.1179809570312	2006465.3
917.14599609375	1976190.3
917.156982421875	1968203.4
917.1690063476562	1962846.2
917.1740112304688	1961721.1
917.1810302734375	1961302.3
917.2050170898438	1969995.9
917.22900390625	1992211.4
917.2319946289062	1995909.2
917.2529907226562	2024647.6
917.2739868164062	2056124.9
917.301025390625	2097831.4
917.3159790039062	2120583.5
917.3200073242188	2126167.8
917.323974609375	2131334.8
917.3309936523438	2141446.8
917.3359985351562	2148963.5
917.3419799804688	2157474.5
917.3480224609375	2165256.3
917.3720092773438	2200971.4
917.39599609375	2229711.3
917.4110107421875	2243834.7
917.4199829101562	2255076.6
917.4310302734375	2267622.4
917.4509887695312	2286788.3
917.4910278320312	2315901.7
917.531005859375	2335336.6
917.5419921875	2338308.1
917.5709838867188	2347901.3
917.5999755859375	2349545.6
917.6290283203125	2341627.3
917.6580200195312	2334259.7
917.6699829101562	2329480.6
917.677978515625	2325470.6
917.68701171875	2321374.2
917.7039794921875	2311540.2
917.72998046875	2291377.1
917.7369995117188	2284635.6
917.7540283203125	2265923.8
917.7559814453125	2263498.7
917.7750244140625	2243465.7
917.7960205078125	2220381.3
917.8189697265625	2190879.2
917.8289794921875	2179530.0
917.8380126953125	2168369.6
917.8489990234375	2152039.5
917.8590087890625	2135002.5
917.8690185546875	2118246.8
917.8989868164062	2061079.5
917.9290161132812	2013197.0
917.9500122070312	1972918.7
917.9559936523438	1959562.9
917.958984375	1952605.0
917.9619750976562	1946858.4
917.9739990234375	1922496.9
917.9979858398438	1874109.1
918.02099609375	1819871.8
918.0440063476562	1770343.0
918.0670166015625	1720493.7
918.0900268554688	1680659.5
918.0969848632812	1670986.5
918.1129760742188	1655782.7
918.1220092773438	1651734.9
918.1290283203125	1650923.5
918.1309814453125	1651073.5
918.135986328125	1652216.1
918.1500244140625	1661038.0
918.1539916992188	1664884.6
918.1630249023438	1676223.0
918.1690063476562	1684928.3
918.1840209960938	1711709.0
918.2050170898438	1756136.4
918.2260131835938	1804166.5
918.2680053710938	1901720.25
918.2890014648438	1947667.4
918.3099975585938	1994462.215
918.3300170898438	2035265.11
918.3410034179688	2055218.7
918.3510131835938	2072453.0
918.3610229492188	2090548.88
918.3809814453125	2131794.52
918.4010009765625	2169316.79
918.4110107421875	2186590.38
918.4210205078125	2202619.57
918.4229736328125	2205710.3
918.4290161132812	2214004.3
918.4310302734375	2216690.7
918.4329833984375	2219330.8
918.4429931640625	2231766.3
918.4609985351562	2258548.2
918.4630126953125	2261265.8
918.4829711914062	2286449.1
918.5050048828125	2314686.3
918.5289916992188	2344398.8
918.5490112304688	2362445.6
918.5689697265625	2376763.5
918.6090087890625	2397171.6
918.635009765625	2406561.8
918.6489868164062	2412284.5
918.6539916992188	2413864.5
918.6630249023438	2416100.8
918.6699829101562	2417302.2
918.677978515625	2418388.5
918.6859741210938	2419274.8
918.718017578125	2417198.7
918.72900390625	2414404.9
918.75	2406067.3
918.7589721679688	2401296.0
918.77099609375	2393822.2
918.7830200195312	2385359.6
918.7990112304688	2371979.5
918.801025390625	2370125.7
918.8070068359375	2364391.9
918.8090209960938	2362448.1
918.81298828125	2358406.9
918.8270263671875	2343087.9
918.8319702148438	2337169.1
918.844970703125	2320602.6
918.8579711914062	2304901.1
918.8839721679688	2279058.2
918.89501953125	2266499.2
918.9099731445312	2247312.6
918.9249877929688	2226327.1
918.9550170898438	2179651.9
918.9739990234375	2143913.6
918.9849853515625	2121158.0
918.9959716796875	2102403.8
919.0170288085938	2063894.2
919.0380249023438	2020498.0
919.0590209960938	1984292.8
919.0659790039062	1970550.6
919.0800170898438	1941053.3
919.093994140625	1910304.6
919.10498046875	1884202.4
919.1220092773438	1842309.5
919.1300048828125	1826576.1
919.1389770507812	1807454.6
919.1439819335938	1795697.8
919.1480102539062	1786059.8
919.1500244140625	1781175.9
919.156005859375	1767357.7
919.1610107421875	1756370.8
919.1640014648438	1749619.2
919.1669921875	1742741.3
919.176025390625	1721111.3
919.1790161132812	1713468.2
919.1840209960938	1701133.8
919.1900024414062	1686540.3
919.2000122070312	1659839.9
919.2039794921875	1647647.9
919.2080078125	1637394.7
919.2160034179688	1618037.1
919.22900390625	1583949.6
919.2479858398438	1529004.6
919.2579956054688	1500059.8
919.2670288085938	1475706.9
919.2780151367188	1444686.0
919.281982421875	1432992.7
919.2849731445312	1425320.6
919.2890014648438	1416478.7
919.2999877929688	1389763.5
919.3179931640625	1352063.7
919.3510131835938	1321930.8
919.3779907226562	1343121.6
919.3809814453125	1348248.2
919.3839721679688	1353652.4
919.3870239257812	1359207.9
919.3900146484375	1364908.3
919.3930053710938	1370317.5
919.405029296875	1400284.1
919.4290161132812	1462661.9
919.4530029296875	1532478.2
919.4769897460938	1602734.2
919.5009765625	1667642.3
919.5250244140625	1732011.3
919.5490112304688	1790421.9
919.572998046875	1848655.2
919.6090087890625	1938812.6
919.6209716796875	1967437.3
919.6329956054688	1995373.3
919.6480102539062	2027411.2
919.656982421875	2044836.8
919.6589965820312	2048633.2
919.6649780273438	2059568.6
919.6680297851562	2066871.3
919.6710205078125	2074084.0
919.676025390625	2085644.2
919.6829833984375	2101385.8
919.7069702148438	2152763.2
919.7379760742188	2221323.5
919.7689819335938	2282449.0
919.7880249023438	2315163.3
919.7960205078125	2328287.3
919.7999877929688	2334701.2
919.8040161132812	2340897.5
919.8200073242188	2364336.7
919.8519897460938	2408233.7
919.8569946289062	2417340.1
919.8870239257812	2466943.3
919.916015625	2507621.0
919.9459838867188	2540709.0
919.9749755859375	2568247.0
920.0040283203125	2588597.0
920.0339965820312	2603872.0
920.06298828125	2615410.0
920.0689697265625	2616860.0
920.093017578125	2620710.0
920.10400390625	2621135.0
920.1170043945312	2620510.0
920.1300048828125	2618710.0
920.156005859375	2612835.0
920.1820068359375	2603535.0
920.2080078125	2591735.0
920.2340087890625	2575535.0
920.260009765625	2554922.0
920.2860107421875	2529297.0
920.2969970703125	2518809.0
920.3070068359375	2508459.0
920.31201171875	2502984.0
920.3170166015625	2497302.8
920.3369750976562	2472840.1
920.343994140625	2463735.0
920.3619995117188	2439082.2
920.3800048828125	2411600.7
920.416015625	2350186.3
920.4509887695312	2281604.0
920.4619750976562	2258270.0
920.4860229492188	2218791.9
920.510009765625	2178488.7
920.5339965820312	2133682.8
920.5579833984375	2087103.0
920.5819702148438	2033834.0
920.583984375	2029207.7
920.5980224609375	1996303.1
920.60400390625	1983599.1
920.6060180664062	1979309.0
920.614013671875	1961741.1
920.6240234375	1939070.5
920.6409912109375	1898413.2
920.656005859375	1864975.8
920.6640014648438	1849047.7
920.6719970703125	1832679.2
920.6900024414062	1791282.6
920.7030029296875	1760117.7
920.7119750976562	1737684.3
920.7160034179688	1727255.1
920.719970703125	1716743.4
920.7360229492188	1674940.2
920.7680053710938	1597083.2
920.7999877929688	1514442.5
920.8079833984375	1490228.0
920.823974609375	1443234.3
920.8319702148438	1421755.2
920.8400268554688	1398287.6
920.8720092773438	1291176.7
920.9039916992188	1186842.4
920.9249877929688	1122668.2
920.9310302734375	1108236.0
920.9359741210938	1097104.9
920.947021484375	1080287.7
920.9630126953125	1069618.1
920.9860229492188	1091347.0
920.9920043945312	1102320.2
920.9949951171875	1108987.2
920.9979858398438	1116423.9
921.010009765625	1148473.4
921.0159912109375	1168537.2
921.0339965820312	1226100.5
921.052001953125	1287802.2
921.0880126953125	1408684.9
921.1240234375	1514850.5
921.1489868164062	1583892.0
921.1530151367188	1593718.8
921.1599731445312	1610546.0
921.1669921875	1629232.0
921.1729736328125	1644919.1
921.197021484375	1703987.3
921.2210083007812	1770028.9
921.2369995117188	1810311.6
921.2449951171875	1829987.4
921.2529907226562	1849330.6
921.2739868164062	1894175.2
921.281982421875	1913704.5
921.2849731445312	1921823.5
921.2919921875	1940171.5
921.2960205078125	1950233.0
921.3040161132812	1970253.5
921.3099975585938	1985167.6
921.31298828125	1992325.2
921.3159790039062	1999450.4
921.3400268554688	2058861.7
921.3670043945312	2125706.0
921.3820190429688	2158725.4
921.3939819335938	2184738.5
921.4210205078125	2241916.9
921.4320068359375	2263866.0
921.4600219726562	2316464.4
921.4749755859375	2354852.4
921.4879760742188	2387709.1
921.5009765625	2418915.7
921.5269775390625	2477253.8
921.552978515625	2532122.0
921.5709838867188	2568022.0
921.5770263671875	2579335.0
921.5789794921875	2583022.0
921.5809936523438	2586647.0
921.5910034179688	2604522.0
921.6110229492188	2639298.0
921.6270141601562	2665673.0
921.6510009765625	2705048.0
921.6749877929688	2743686.0
921.7020263671875	2783524.0
921.7160034179688	2802874.0
921.7230224609375	2812174.0
921.72998046875	2821199.0
921.7579956054688	2855174.0
921.7830200195312	2884324.0
921.8140258789062	2916562.0
921.8330078125	2933937.0
921.844970703125	2944037.0
921.8569946289062	2953312.0
921.8809814453125	2969812.0
921.9290161132812	2992962.0
921.9459838867188	2998462.0
921.9600219726562	3001987.0
921.9769897460938	3005062.0
922.0079956054688	3007337.0
922.0390014648438	3005537.0
922.0479736328125	3004712.0
922.0560302734375	3003637.0
922.072998046875	3000287.0
922.1069946289062	2992637.0
922.1389770507812	2981087.0
922.156982421875	2972612.0
922.166015625	2967849.0
922.1749877929688	2962699.0
922.1950073242188	2949387.0
922.2039794921875	2942762.0
922.2109985351562	2937362.0
922.218017578125	2931687.0
922.2410278320312	2911649.0
922.2730102539062	2879599.0
922.2869873046875	2863849.0
922.301025390625	2846936.0
922.3200073242188	2822549.0
922.3289794921875	2810486.0
922.3330078125	2804874.0
922.3400268554688	2794811.0
922.3599853515625	2764361.0
922.3870239257812	2727123.0
922.4249877929688	2669173.0
922.4409790039062	2642210.0
922.4569702148438	2614110.0
922.4619750976562	2605260.0
922.489013671875	2559697.0
922.5009765625	2539309.0
922.510986328125	2521734.0
922.5159912109375	2512759.0
922.52099609375	2503759.0
922.5289916992188	2489288.9
922.5369873046875	2474018.8
922.541015625	2466286.2
922.5430297851562	2462408.7
922.5449829101562	2458529.9
922.5609741210938	2426927.1
922.5670166015625	2414423.3
922.572998046875	2401809.5
922.5750122070312	2397586.9
922.5789794921875	2389128.1
922.5830078125	2380660.5
922.5989990234375	2346136.3
922.614013671875	2312842.2
922.625	2287336.8
922.635986328125	2261096.4
922.6580200195312	2211092.0
922.6740112304688	2179619.0
922.6799926757812	2167573.8
922.7020263671875	2123074.2
922.72998046875	2062919.4
922.7579956054688	1999735.1
922.7860107421875	1932214.8
922.802001953125	1893702.6
922.8419799804688	1794273.4
922.8820190429688	1701085.6
922.9130249023438	1619816.8
922.9190063476562	1602859.6
922.9219970703125	1595542.9
922.9249877929688	1588101.3
922.93701171875	1557423.1
922.9609985351562	1493821.9
922.9630126953125	1488747.8
922.9849853515625	1426118.0
923.0089721679688	1347752.7
923.031982421875	1272029.6
923.0549926757812	1182612.2
923.0770263671875	1094848.0
923.0919799804688	1031511.41
923.1209716796875	917431.4
923.1420288085938	877678.2375
923.1480102539062	874431.5
923.1500244140625	874225.7
923.1519775390625	874462.7
923.1619873046875	881832.9
923.1820068359375	927744.3
923.1959838867188	980458.8
923.2000122070312	997835.7
923.2020263671875	1007528.2
923.2039794921875	1016180.0
923.2080078125	1032337.5
923.2119750976562	1048601.9
923.2210083007812	1086594.2
923.22802734375	1118099.7
923.239013671875	1161952.4
923.2479858398438	1196325.6
923.2570190429688	1229812.4
923.2930297851562	1356982.2
923.3289794921875	1472541.1
923.364990234375	1569578.4
923.3889770507812	1633602.1
923.4010009765625	1667786.3
923.4130249023438	1698550.1
923.43701171875	1757972.4
923.468994140625	1833451.9
923.4849853515625	1876452.0
923.5009765625	1918815.5
923.5189819335938	1963544.0
923.5330200195312	1999632.3
923.5469970703125	2034674.6
923.5659790039062	2080608.3
923.5750122070312	2101698.6
923.5770263671875	2106153.7
923.5859985351562	2127030.3
923.5919799804688	2140734.3
923.594970703125	2147600.7
923.5980224609375	2154435.8
923.6099853515625	2181073.8
923.6229858398438	2210050.5
923.6300048828125	2225422.0
923.6339721679688	2234130.9
923.64501953125	2257247.4
923.64697265625	2261327.5
923.6599731445312	2295818.0
923.6729736328125	2330806.1
923.68701171875	2366761.4
923.698974609375	2397184.3
923.7109985351562	2427333.4
923.7139892578125	2434812.2
923.7349853515625	2485230.1
923.7369995117188	2489967.6
923.7559814453125	2534572.0
923.77001953125	2566585.0
923.7750244140625	2577860.0
923.780029296875	2588785.0
923.781982421875	2593160.0
923.7860107421875	2601735.0
923.7899780273438	2610210.0
923.7930297851562	2616560.0
923.8060302734375	2644010.0
923.8099975585938	2652310.0
923.81201171875	2656435.0
923.8189697265625	2670723.0
923.8259887695312	2684998.0
923.8419799804688	2722486.0
923.8619995117188	2766786.0
923.8699951171875	2784236.0
923.8740234375	2792949.0
923.8779907226562	2801674.0
923.8939819335938	2836024.0
923.9089965820312	2867199.0
923.926025390625	2901662.0
923.93798828125	2925037.0
923.9429931640625	2935937.0
923.9609985351562	2975687.0
923.9840087890625	3024175.0
924.0139770507812	3084388.0
924.0170288085938	3090075.0
924.030029296875	3114563.0
924.0369873046875	3127663.0
924.0460205078125	3144338.0
924.0570068359375	3164663.0
924.0819702148438	3208663.0
924.0919799804688	3225476.0
924.0969848632812	3233688.0
924.1019897460938	3241901.0
924.1220092773438	3273863.0
924.1430053710938	3305651.0
924.1849975585938	3365251.0
924.2269897460938	3420076.0
924.2689819335938	3476901.0
924.3109741210938	3527826.0
924.35302734375	3573926.0
924.39501953125	3614126.0
924.43701171875	3647114.0
924.47900390625	3675364.0
924.52099609375	3698514.0
924.5239868164062	3700002.0
924.56298828125	3716514.0
924.6019897460938	3728977.0
924.6510009765625	3738864.0
924.677001953125	3741314.0
924.6799926757812	3741464.0
924.7020263671875	3741789.0
924.708984375	3741577.0
924.7410278320312	3738764.0
924.77197265625	3733077.0
924.7780151367188	3731677.0
924.780029296875	3731189.0
924.781982421875	3730689.0
924.7919921875	3727989.0
924.81201171875	3721689.0
924.8189697265625	3719189.0
924.8519897460938	3705414.0
924.8560180664062	3703489.0
924.885009765625	3688114.0
924.9140014648438	3669589.0
924.926025390625	3661064.0
924.93798828125	3652064.0
924.9439697265625	3647364.0
924.9500122070312	3642589.0
924.9739990234375	3622414.0
924.9940185546875	3603789.0
925.0	3597901.0
925.0029907226562	3594914.0
925.0059814453125	3591876.0
925.0079956054688	3589839.0
925.0180053710938	3579276.0
925.0280151367188	3568376.0
925.0339965820312	3561651.0
925.0479736328125	3545614.0
925.06201171875	3528801.0
925.0900268554688	3493801.0
925.14599609375	3415038.0
925.1680297851562	3384351.0
925.2020263671875	3337413.0
925.2210083007812	3310063.0
925.2260131835938	3302763.0
925.2360229492188	3287288.0
925.2459716796875	3271663.0
925.2589721679688	3250988.0
925.260986328125	3247788.0
925.27099609375	3231363.0
925.2830200195312	3210938.0
925.2960205078125	3187938.0
925.302001953125	3177050.0
925.3049926757812	3171513.0
925.3090209960938	3164188.0
925.3140258789062	3155113.0
925.3259887695312	3133338.0
925.3369750976562	3113300.0
925.3400268554688	3107600.0
925.343017578125	3101850.0
925.3460083007812	3096100.0
925.3489990234375	3090350.0
925.35400390625	3080800.0
925.3610229492188	3067275.0
925.3679809570312	3053650.0
925.3720092773438	3045587.0
925.3770141601562	3035512.0
925.3809814453125	3027487.0
925.385986328125	3017237.0
925.3920288085938	3004812.0
925.39697265625	2994287.0
925.4000244140625	2987987.0
925.406982421875	2973324.0
925.4140014648438	2958737.0
925.4420166015625	2898737.0
925.447998046875	2886737.0
925.4580078125	2866374.0
925.4869995117188	2805624.0
925.5260009765625	2721048.0
925.5770263671875	2610560.0
925.5880126953125	2587247.0
925.593994140625	2574497.0
925.6110229492188	2536534.0
925.6209716796875	2514384.0
925.6339721679688	2484692.5
925.64697265625	2454285.9
925.6729736328125	2392011.6
925.697998046875	2330332.2
925.718994140625	2276953.8
925.7479858398438	2207711.6
925.7680053710938	2161268.3
925.7769775390625	2140493.0
925.780029296875	2133265.4
925.7860107421875	2118758.9
925.7919921875	2104144.9
925.8159790039062	2045393.7
925.8569946289062	1942026.1
925.864013671875	1923658.2
925.8709716796875	1904707.7
925.8790283203125	1883283.4
925.885009765625	1867404.2
925.9130249023438	1790451.9
925.9359741210938	1736512.1
925.947021484375	1709313.2
925.9580078125	1681592.1
925.97998046875	1621565.5
926.0020141601562	1557448.1
926.0239868164062	1494730.5
926.0460205078125	1430861.0
926.0679931640625	1356421.0
926.0900268554688	1282083.1
926.1119995117188	1198788.4
926.1290283203125	1125110.3
926.1339721679688	1101488.2
926.156005859375	988150.8
926.166015625	932767.8
926.1829833984375	829524.9
926.18798828125	805368.3
926.2000122070312	746446.5
926.2059936523438	722059.8
926.2080078125	714887.2
926.2119750976562	703793.9
926.2160034179688	694621.8
926.2230224609375	686497.5
926.2260131835938	685713.8
926.2459716796875	722316.0
926.2689819335938	830149.8
926.2780151367188	885707.5
926.281982421875	910211.9
926.2919921875	966669.2
926.3060302734375	1046330.2
926.3300170898438	1157561.9
926.35400390625	1256615.2
926.3779907226562	1339202.9
926.3900146484375	1380667.5
926.39697265625	1405165.87
926.4019775390625	1422787.5
926.4140014648438	1459220.0
926.43798828125	1528940.9
926.4580078125	1586820.6
926.47900390625	1648393.9
926.4840087890625	1662072.2
926.5	1705215.3
926.510009765625	1730280.0
926.5130004882812	1737881.5
926.5159912109375	1745405.9
926.52197265625	1759753.9
926.5330200195312	1786300.0
926.552978515625	1840519.4
926.572998046875	1895406.0
926.593994140625	1952939.9
926.6129760742188	2002972.2
926.6320190429688	2051846.1
926.6480102539062	2092312.0
926.6699829101562	2148063.0
926.6799926757812	2172479.6
926.6920166015625	2201573.8
926.7000122070312	2220965.4
926.7039794921875	2230759.3
926.7080078125	2240580.7
926.7239990234375	2279141.2
926.7559814453125	2364515.0
926.760009765625	2375171.4
926.780029296875	2426903.2
926.7880249023438	2447583.4
926.8079833984375	2498160.1
926.8159790039062	2518209.0
926.8519897460938	2605697.0
926.8870239257812	2686223.0
926.89599609375	2706598.0
926.906982421875	2733211.0
926.9149780273438	2753536.0
926.9240112304688	2775861.0
926.927001953125	2783236.0
926.9390258789062	2812986.0
926.9630126953125	2871087.0
926.97802734375	2907499.0
926.9929809570312	2943012.0
927.0020141601562	2964300.0
927.0260009765625	3022375.0
927.073974609375	3142038.0
927.135986328125	3288701.0
927.155029296875	3331489.0
927.1649780273438	3354026.0
927.1740112304688	3373689.0
927.1849975585938	3397801.0
927.1950073242188	3419589.0
927.2050170898438	3441214.0
927.2080078125	3447676.0
927.2150268554688	3462614.0
927.2219848632812	3477489.0
927.2369995117188	3508089.0
927.25	3534464.0
927.2630004882812	3560589.0
927.2890014648438	3611814.0
927.3319702148438	3707114.0
927.3410034179688	3726852.0
927.3519897460938	3751052.0
927.3720092773438	3794240.0
927.39599609375	3845552.0
927.4119873046875	3878827.0
927.4509887695312	3955765.0
927.4559936523438	3965427.0
927.4840087890625	4017940.0
927.5059814453125	4059340.0
927.5560302734375	4149065.0
927.6279907226562	4265453.0
927.7000122070312	4375328.0
927.77197265625	4474291.0
927.8060302734375	4517541.0
927.843994140625	4564753.0
927.8690185546875	4594566.0
927.8740234375	4600266.0
927.8820190429688	4609366.0
927.8880004882812	4616166.0
927.89501953125	4624053.0
927.9019775390625	4631816.0
927.9299926757812	4661291.0
927.969970703125	4698928.0
927.9860229492188	4713178.0
927.9910278320312	4717566.0
928.0020141601562	4727116.0
928.0130004882812	4736416.0
928.0349731445312	4754216.0
928.0469970703125	4763716.0
928.0789794921875	4787716.0
928.0889892578125	4794904.0
928.1110229492188	4810316.0
928.1749877929688	4850966.0
928.2009887695312	4865741.0
928.260986328125	4894466.0
928.3150024414062	4915841.0
928.3179931640625	4916891.0
928.3209838867188	4917929.0
928.323974609375	4918954.0
928.3350219726562	4922604.0
928.3480224609375	4926691.0
928.3740234375	4934104.0
928.3980102539062	4939966.0
928.426025390625	4945704.0
928.4420166015625	4948416.0
928.4539794921875	4950166.0
928.4569702148438	4950566.0
928.4630126953125	4951329.0
928.4660034179688	4951679.0
928.468994140625	4952029.0
928.4810180664062	4953254.0
928.4979858398438	4954579.0
928.5029907226562	4954879.0
928.5050048828125	4955004.0
928.5089721679688	4955191.0
928.5120239257812	4955329.0
928.5150146484375	4955441.0
928.5269775390625	4955754.0
928.5390014648438	4955854.0
928.5469970703125	4955779.0
928.551025390625	4955704.0
928.5549926757812	4955604.0
928.5709838867188	4954916.0
928.5880126953125	4953704.0
928.593017578125	4953254.0
928.60302734375	4952216.0
928.6179809570312	4950329.0
928.6209716796875	4949904.0
928.6309814453125	4948379.0
928.6430053710938	4946329.0
928.6649780273438	4941879.0
928.6810302734375	4938116.0
928.6929931640625	4934979.0
928.698974609375	4933291.0
928.7050170898438	4931541.0
928.7169799804688	4927854.0
928.7219848632812	4926241.0
928.7249755859375	4925254.0
928.72900390625	4923904.0
928.7329711914062	4922504.0
928.7490234375	4916579.0
928.7760009765625	4905129.0
928.8150024414062	4884866.0
928.8300170898438	4876129.0
928.8829956054688	4841854.0
928.9249877929688	4810141.0
928.9420166015625	4796216.0
928.9509887695312	4788666.0
928.9600219726562	4780966.0
928.9949951171875	4748516.0
929.0180053710938	4725616.0
929.0650024414062	4676666.0
929.093994140625	4645141.0
929.1060180664062	4631616.0
929.1119995117188	4624666.0
929.1179809570312	4617616.0
929.1199951171875	4615253.0
929.1420288085938	4588853.0
929.1640014648438	4561278.0
929.198974609375	4516066.0
929.2050170898438	4507978.0
929.2080078125	4503866.0
929.2109985351562	4499753.0
929.2169799804688	4491491.0
929.2230224609375	4483203.0
929.22900390625	4474778.0
929.2529907226562	4440328.0
929.2769775390625	4403891.0
929.2830200195312	4394378.0
929.2930297851562	4378703.0
929.301025390625	4366503.0
929.3090209960938	4354115.0
929.3380126953125	4308640.0
929.3410034179688	4303853.0
929.3989868164062	4208428.0
929.4030151367188	4201478.0
929.4600219726562	4095940.0
929.5009765625	4017165.0
929.5130004882812	3995040.0
929.5150146484375	3991365.0
929.5170288085938	3987640.0
929.5189819335938	3983915.0
929.5250244140625	3972790.0
929.5390014648438	3946140.0
929.5490112304688	3926140.0
929.551025390625	3922165.0
929.5590209960938	3905890.0
929.5789794921875	3865090.0
929.6010131835938	3820340.0
929.6069946289062	3808115.0
929.6110229492188	3799690.0
929.6129760742188	3795490.0
929.6190185546875	3782952.0
929.6270141601562	3766327.0
929.6539916992188	3708552.0
929.6799926757812	3651852.0
929.7069702148438	3598214.0
929.7150268554688	3581939.0
929.7319946289062	3547489.0
929.7570190429688	3495014.0
929.7919921875	3419676.0
929.7969970703125	3408964.0
929.7990112304688	3404501.0
929.801025390625	3400051.0
929.8040161132812	3393401.0
929.8159790039062	3366914.0
929.822998046875	3351464.0
929.8280029296875	3340251.0
929.8309936523438	3333526.0
929.833984375	3326764.0
929.8359985351562	3322201.0
929.844970703125	3301489.0
929.8489990234375	3292051.0
929.8560180664062	3275701.0
929.8670043945312	3249776.0
929.8759765625	3228888.0
929.885009765625	3207851.0
929.9099731445312	3148538.0
929.9210205078125	3121875.0
929.926025390625	3109575.0
929.9320068359375	3094863.0
929.9409790039062	3072813.0
929.9539794921875	3041525.0
929.9619750976562	3021975.0
929.9819946289062	2974987.0
930.0230102539062	2877199.0
930.0709838867188	2758536.0
930.083984375	2729098.0
930.0969848632812	2699423.0
930.0989990234375	2694848.0
930.1229858398438	2637797.0
930.14697265625	2580572.0
930.1749877929688	2511646.0
930.1950073242188	2461053.2
930.2150268554688	2410441.4
930.218017578125	2402790.1
930.2360229492188	2355885.6
930.2449951171875	2332669.0
930.2470092773438	2327470.2
930.2509765625	2317121.3
930.2540283203125	2309793.7
930.2570190429688	2302473.6
930.2689819335938	2271530.7
930.2930297851562	2210373.5
930.3389892578125	2090937.6
930.385009765625	1969163.3
930.4310302734375	1839019.6
930.4920043945312	1674972.6
930.5230102539062	1581687.3
930.5540161132812	1484839.8
930.5850219726562	1379576.3
930.6160278320312	1260282.6
930.64697265625	1117346.4
930.677978515625	921146.8
930.708984375	667828.9
930.7319946289062	528162.8
930.739990234375	502158.4
930.7479858398438	493848.1
930.7639770507812	528315.3
930.7880249023438	674731.1
930.7940063476562	724462.7
930.7960205078125	743715.9
930.7979736328125	762942.3
930.8079833984375	850632.8
930.8280029296875	999021.4
930.8480224609375	1114123.5
930.8599853515625	1176325.4
930.8679809570312	1214746.1
930.8759765625	1247225.2
930.8829956054688	1275017.1
930.885986328125	1287124.3
930.89599609375	1325140.6
930.916015625	1401097.6
930.93798828125	1477074.9
930.9559936523438	1534707.7
930.9619750976562	1553483.9
930.9650268554688	1562756.9
930.968994140625	1575115.4
930.9739990234375	1590592.5
930.9829711914062	1618566.7
931.0040283203125	1681907.6
931.030029296875	1755363.2
931.0390014648438	1779440.7
931.073974609375	1875213.0
931.0960083007812	1937896.0
931.0989990234375	1946368.7
931.1179809570312	2000397.5
931.1400146484375	2059704.1
931.1710205078125	2141993.4
931.1810302734375	2169066.4
931.1829833984375	2174424.0
931.1909790039062	2195934.3
931.1929931640625	2201143.2
931.2030029296875	2226959.9
931.2230224609375	2279046.9
931.2630004882812	2384269.6
931.2830200195312	2437480.4
931.343017578125	2592759.0
931.4030151367188	2740673.0
931.4550170898438	2871299.0
931.4609985351562	2886512.0
931.4630126953125	2891599.0
931.4650268554688	2896712.0
931.468017578125	2904437.0
931.4749755859375	2921937.0
931.4819946289062	2939337.0
931.4910278320312	2962112.0
931.510009765625	3010387.0
931.5289916992188	3057775.0
931.551025390625	3113788.0
931.5670166015625	3155801.0
931.5830078125	3197376.0
931.6019897460938	3245926.0
931.614990234375	3278751.0
931.6279907226562	3311851.0
931.6489868164062	3365389.0
931.6519775390625	3372864.0
931.6539916992188	3377814.0
931.656005859375	3382714.0
931.6589965820312	3390139.0
931.666015625	3407089.0
931.6840209960938	3451064.0
931.7119750976562	3518377.0
931.7579956054688	3627177.0
931.7680053710938	3650402.0
931.8800048828125	3918365.0
931.9450073242188	4076053.0
932.0020141601562	4208878.0
932.0189819335938	4251041.0
932.0590209960938	4345741.0
932.073974609375	4380116.0
932.0989990234375	4438316.0
932.1240234375	4496441.0
932.1740112304688	4606466.0
932.2050170898438	4672441.0
932.2230224609375	4713104.0
932.2249755859375	4717691.0
932.22900390625	4726829.0
932.2449951171875	4762479.0
932.2670288085938	4810291.0
932.2689819335938	4814554.0
932.281005859375	4839804.0
932.3049926757812	4890292.0
932.3410034179688	4964529.0
932.3740234375	5032267.0
932.3920288085938	5068767.0
932.39697265625	5078729.0
932.4010009765625	5086554.0
932.4099731445312	5104217.0
932.4459838867188	5173817.0
932.4949951171875	5272642.0
932.5659790039062	5412605.0
932.593017578125	5463505.0
932.5989990234375	5474805.0
932.6129760742188	5500593.0
932.6199951171875	5513255.0
932.6270141601562	5525780.0
932.6409912109375	5550943.0
932.655029296875	5575968.0
932.6630249023438	5590168.0
932.6669921875	5597268.0
932.6690063476562	5600830.0
932.6710205078125	5604393.0
932.6790161132812	5618668.0
932.68798828125	5634793.0
932.7069702148438	5668206.0
932.7449951171875	5731906.0
932.781005859375	5789331.0
932.8209838867188	5851406.0
932.823974609375	5855906.0
932.8579711914062	5906831.0
932.8610229492188	5911256.0
932.8980102539062	5965919.0
932.9290161132812	6011144.0
932.93798828125	6024069.0
932.9459838867188	6035244.0
932.948974609375	6039444.0
932.968994140625	6067382.0
932.9829711914062	6086569.0
932.989013671875	6094757.0
932.9920043945312	6098794.0
932.9949951171875	6102819.0
933.0070190429688	6118957.0
933.031005859375	6150719.0
933.0540161132812	6180532.0
933.0889892578125	6224682.0
933.0999755859375	6238157.0
933.1110229492188	6251632.0
933.1309814453125	6275695.0
933.1329956054688	6278082.0
933.1729736328125	6325545.0
933.177001953125	6330270.0
933.2230224609375	6383645.0
933.2579956054688	6422370.0
933.2680053710938	6433245.0
933.2730102539062	6438645.0
933.2780151367188	6444033.0
933.281982421875	6448320.0
933.2979736328125	6465208.0
933.301025390625	6468345.0
933.3140258789062	6481870.0
933.3179931640625	6486020.0
933.3250122070312	6493195.0
933.3270263671875	6495245.0
933.3319702148438	6500345.0
933.3359985351562	6504420.0
933.3400268554688	6508483.0
933.3419799804688	6510483.0
933.35498046875	6523458.0
933.3679809570312	6536308.0
933.385009765625	6552858.0
933.3939819335938	6561458.0
933.405029296875	6571908.0
933.4249877929688	6590783.0
933.427978515625	6593608.0
933.4500122070312	6613058.0
933.4650268554688	6625208.0
933.4849853515625	6641183.0
933.5020141601562	6654621.0
933.5540161132812	6693871.0
933.6229858398438	6742971.0
933.6749877929688	6778171.0
933.6909790039062	6788471.0
933.6939697265625	6790384.0
933.7069702148438	6798621.0
933.708984375	6799884.0
933.719970703125	6806759.0
933.7459716796875	6822659.0
933.7689819335938	6835959.0
933.77099609375	6837109.0
933.7830200195312	6843884.0
933.7969970703125	6851659.0
933.8049926757812	6856047.0
933.8200073242188	6864109.0
933.822998046875	6865709.0
933.8410034179688	6875134.0
933.85302734375	6881297.0
[truncated: 62,371 more rows]
