# Supplementary material for: A hot white dwarf merger remnant revealed by an ultraviolet detection of carbon
Source: Nat Astron. 2025 Aug 6;9(9):1347–55. doi: 10.1038/s41550-025-02590-y (PMC12446069; doi:10.1038/s41550-025-02590-y)
Supplement: Supplementary file 3 — Model envelope chemical profile of WD 0525+526 with helium at the upper limit (Fig. 3). Columns are: logarithm of mass depth (logq), logarithm of hydrogen (logH), helium (logHe) and carbon (logC) mass fractions, and a number indicating the presence and type of convective mixing, where 0 denotes no mixing, 1 denotes normal convection, 2 denotes overshoot and 3 denotes semi-convection. [file 41550_2025_2590_MOESM3_ESM.csv]

logq	logH	logHe	logC	state
-17.997999828	-0.0365484089	-1.0944879874	-3.5774101601	0
-17.987359169	-0.0365484089	-1.0944879874	-3.5774101601	0
-17.976718513	-0.0365484089	-1.0944879874	-3.5774101601	0
-17.966077862	-0.0365484089	-1.0944879874	-3.5774101601	0
-17.955437216	-0.0365484089	-1.0944879874	-3.5774101601	0
-17.944796574	-0.0365484089	-1.0944879874	-3.5774101601	0
-17.934155935	-0.0365484089	-1.0944879874	-3.5774101601	0
-17.923515301	-0.0365484089	-1.0944879874	-3.5774101601	0
-17.912874671	-0.0365484089	-1.0944879874	-3.5774101601	0
-17.902234044	-0.0365484089	-1.0944879874	-3.5774101601	0
-17.891593421	-0.0365484089	-1.0944879874	-3.5774101601	0
-17.880952802	-0.0365484089	-1.0944879874	-3.5774101601	0
-17.870312186	-0.0365484089	-1.0944879874	-3.5774101601	0
-17.859671573	-0.0365484089	-1.0944879874	-3.5774101601	0
-17.849030963	-0.0365484089	-1.0944879874	-3.5774101601	0
-17.838390356	-0.0365484089	-1.0944879874	-3.5774101601	0
-17.827749752	-0.0365484089	-1.0944879874	-3.5774101601	0
-17.81710915	-0.0365484089	-1.0944879874	-3.5774101601	0
-17.80646855	-0.0365484089	-1.0944879874	-3.5774101601	0
-17.795827952	-0.0365484089	-1.0944879874	-3.5774101601	0
-17.785187356	-0.0365484089	-1.0944879874	-3.5774101601	0
-17.774546759	-0.0365484089	-1.0944879874	-3.5774101601	0
-17.763906162	-0.0365484089	-1.0944879874	-3.5774101601	0
-17.753265563	-0.0365484089	-1.0944879874	-3.5774101601	0
-17.742624964	-0.0365484089	-1.0944879874	-3.5774101601	0
-17.731984362	-0.0365484089	-1.0944879874	-3.5774101601	0
-17.721343758	-0.0365484089	-1.0944879874	-3.5774101601	0
-17.710703151	-0.0365484089	-1.0944879874	-3.5774101601	0
-17.700062542	-0.0365484089	-1.0944879874	-3.5774101601	0
-17.689421929	-0.0365484089	-1.0944879874	-3.5774101601	0
-17.678781312	-0.0365484089	-1.0944879874	-3.5774101601	0
-17.668140692	-0.0365484089	-1.0944879874	-3.5774101601	0
-17.657500068	-0.0365484089	-1.0944879874	-3.5774101601	0
-17.64685944	-0.0365484089	-1.0944879874	-3.5774101601	0
-17.636218809	-0.0365484089	-1.0944879874	-3.5774101601	0
-17.625578174	-0.0365484089	-1.0944879874	-3.5774101601	0
-17.614937536	-0.0365484089	-1.0944879874	-3.5774101601	0
-17.604296894	-0.0365484089	-1.0944879874	-3.5774101601	0
-17.59365625	-0.0365484089	-1.0944879874	-3.5774101601	0
-17.583015603	-0.0365484089	-1.0944879874	-3.5774101601	0
-17.572374952	-0.0365484089	-1.0944879874	-3.5774101601	0
-17.561734298	-0.0365484089	-1.0944879874	-3.5774101601	0
-17.551093641	-0.0365484089	-1.0944879874	-3.5774101601	0
-17.540452981	-0.0365484089	-1.0944879874	-3.5774101601	0
-17.529812318	-0.0365484089	-1.0944879874	-3.5774101601	0
-17.519171653	-0.0365484089	-1.0944879874	-3.5774101601	0
-17.508530986	-0.0365484089	-1.0944879874	-3.5774101601	0
-17.497890317	-0.0365484089	-1.0944879874	-3.5774101601	0
-17.487249649	-0.0365484089	-1.0944879874	-3.5774101601	0
-17.47660898	-0.0365484089	-1.0944879874	-3.5774101601	0
-17.465968313	-0.0365484089	-1.0944879874	-3.5774101601	0
-17.455327647	-0.0365484089	-1.0944879874	-3.5774101601	0
-17.444686982	-0.0365484089	-1.0944879874	-3.5774101601	0
-17.43404632	-0.0365484089	-1.0944879874	-3.5774101601	0
-17.423405662	-0.0365484089	-1.0944879874	-3.5774101601	0
-17.412765007	-0.0365484089	-1.0944879874	-3.5774101601	0
-17.402124356	-0.0365484089	-1.0944879874	-3.5774101601	0
-17.391483709	-0.0365484089	-1.0944879874	-3.5774101601	0
-17.380843064	-0.0365484089	-1.0944879874	-3.5774101601	0
-17.370202421	-0.0365484089	-1.0944879874	-3.5774101601	0
-17.35956178	-0.0365484089	-1.0944879874	-3.5774101601	0
-17.348921141	-0.0365484089	-1.0944879874	-3.5774101601	0
-17.338280505	-0.0365484089	-1.0944879874	-3.5774101601	0
-17.327639872	-0.0365484089	-1.0944879874	-3.5774101601	0
-17.316999244	-0.0365484089	-1.0944879874	-3.5774101601	0
-17.30635862	-0.0365484089	-1.0944879874	-3.5774101601	0
-17.295718003	-0.0365484089	-1.0944879874	-3.5774101601	0
-17.285077393	-0.0365484089	-1.0944879874	-3.5774101601	0
-17.274436793	-0.0365484089	-1.0944879874	-3.5774101601	0
-17.263796204	-0.0365484089	-1.0944879874	-3.5774101601	0
-17.253155629	-0.0365484089	-1.0944879874	-3.5774101601	0
-17.242515069	-0.0365484089	-1.0944879874	-3.5774101601	0
-17.231874526	-0.0365484089	-1.0944879874	-3.5774101601	0
-17.221234001	-0.0365484089	-1.0944879874	-3.5774101601	0
-17.210593494	-0.0365484089	-1.0944879874	-3.5774101601	0
-17.199953004	-0.0365484089	-1.0944879874	-3.5774101601	0
-17.189312533	-0.0365484089	-1.0944879874	-3.5774101601	0
-17.178672081	-0.0365484089	-1.0944879874	-3.5774101601	0
-17.168031648	-0.0365484089	-1.0944879874	-3.5774101601	0
-17.157391236	-0.0365484089	-1.0944879874	-3.5774101601	0
-17.146750846	-0.0365484089	-1.0944879874	-3.5774101601	0
-17.136110479	-0.0365484089	-1.0944879874	-3.5774101601	0
-17.125470137	-0.0365484089	-1.0944879874	-3.5774101601	0
-17.114829821	-0.0365484089	-1.0944879874	-3.5774101601	0
-17.104189533	-0.0365484089	-1.0944879874	-3.5774101601	0
-17.093549274	-0.0365484089	-1.0944879874	-3.5774101601	0
-17.082909047	-0.0365484089	-1.0944879874	-3.5774101601	0
-17.072268853	-0.0365484089	-1.0944879874	-3.5774101601	0
-17.061628695	-0.0365484089	-1.0944879874	-3.5774101601	0
-17.050988573	-0.0365484089	-1.0944879874	-3.5774101601	0
-17.040348489	-0.0365484089	-1.0944879874	-3.5774101601	0
-17.029708444	-0.0365484089	-1.0944879874	-3.5774101601	0
-17.019068437	-0.0365484089	-1.0944879874	-3.5774101601	0
-17.008428468	-0.0365484089	-1.0944879874	-3.5774101601	0
-16.997788539	-0.0365484089	-1.0944879874	-3.5774101601	0
-16.987148649	-0.0365484089	-1.0944879874	-3.5774101601	0
-16.976508798	-0.0365484089	-1.0944879874	-3.5774101601	0
-16.965868988	-0.0365484089	-1.0944879874	-3.5774101601	0
-16.955229219	-0.0365484089	-1.0944879874	-3.5774101601	0
-16.94458949	-0.0365484089	-1.0944879874	-3.5774101601	0
-16.933949802	-0.0365484089	-1.0944879874	-3.5774101601	0
-16.923310156	-0.0365484089	-1.0944879874	-3.5774101601	0
-16.912670551	-0.0365484089	-1.0944879874	-3.5774101601	0
-16.902030989	-0.0365484089	-1.0944879874	-3.5774101601	0
-16.891391468	-0.0365484089	-1.0944879874	-3.5774101601	0
-16.88075199	-0.0365484089	-1.0944879874	-3.5774101601	0
-16.870112554	-0.0365484089	-1.0944879874	-3.5774101601	0
-16.859473161	-0.0365484089	-1.0944879874	-3.5774101601	0
-16.848833811	-0.0365484089	-1.0944879874	-3.5774101601	0
-16.838194504	-0.0365484089	-1.0944879874	-3.5774101601	0
-16.827555241	-0.0365484089	-1.0944879874	-3.5774101601	0
-16.816916021	-0.0365484089	-1.0944879874	-3.5774101601	0
-16.806276845	-0.0365484089	-1.0944879874	-3.5774101601	0
-16.795637711	-0.0365484089	-1.0944879874	-3.5774101601	0
-16.784998619	-0.0365484089	-1.0944879874	-3.5774101601	0
-16.774359569	-0.0365484089	-1.0944879874	-3.5774101601	0
-16.763720559	-0.0365484089	-1.0944879874	-3.5774101601	0
-16.753081589	-0.0365484089	-1.0944879874	-3.5774101601	0
-16.742442657	-0.0365484089	-1.0944879874	-3.5774101601	0
-16.731803761	-0.0365484089	-1.0944879874	-3.5774101601	0
-16.721164901	-0.0365484089	-1.0944879874	-3.5774101601	0
-16.710526076	-0.0365484089	-1.0944879874	-3.5774101601	0
-16.699887283	-0.0365484089	-1.0944879874	-3.5774101601	0
-16.689248522	-0.0365484089	-1.0944879874	-3.5774101601	0
-16.67860979	-0.0365484089	-1.0944879874	-3.5774101601	0
-16.667971087	-0.0365484089	-1.0944879874	-3.5774101601	0
-16.657332411	-0.0365484089	-1.0944879874	-3.5774101601	0
-16.646693761	-0.0365484089	-1.0944879874	-3.5774101601	0
-16.636055134	-0.0365484089	-1.0944879874	-3.5774101601	0
-16.625416531	-0.0365484089	-1.0944879874	-3.5774101601	0
-16.614777949	-0.0365484089	-1.0944879874	-3.5774101601	0
-16.60413939	-0.0365484089	-1.0944879874	-3.5774101601	0
-16.593500851	-0.0365484089	-1.0944879874	-3.5774101601	0
-16.582862333	-0.0365484089	-1.0944879874	-3.5774101601	0
-16.572223835	-0.0365484089	-1.0944879874	-3.5774101601	0
-16.561585356	-0.0365484089	-1.0944879874	-3.5774101601	0
-16.550946895	-0.0365484089	-1.0944879874	-3.5774101601	0
-16.540308452	-0.0365484089	-1.0944879874	-3.5774101601	0
-16.529670026	-0.0365484089	-1.0944879874	-3.5774101601	0
-16.519031616	-0.0365484089	-1.0944879874	-3.5774101601	0
-16.508393222	-0.0365484089	-1.0944879874	-3.5774101601	0
-16.497754842	-0.0365484089	-1.0944879874	-3.5774101601	0
-16.487116476	-0.0365484089	-1.0944879874	-3.5774101601	0
-16.476478123	-0.0365484089	-1.0944879874	-3.5774101601	0
-16.465839783	-0.0365484089	-1.0944879874	-3.5774101601	0
-16.455201454	-0.0365484089	-1.0944879874	-3.5774101601	0
-16.444563136	-0.0365484089	-1.0944879874	-3.5774101601	0
-16.433924829	-0.0365484089	-1.0944879874	-3.5774101601	0
-16.423286531	-0.0365484089	-1.0944879874	-3.5774101601	0
-16.412648242	-0.0365484089	-1.0944879874	-3.5774101601	0
-16.402009961	-0.0365484089	-1.0944879874	-3.5774101601	0
-16.391371688	-0.0365484089	-1.0944879874	-3.5774101601	0
-16.380733423	-0.0365484089	-1.0944879874	-3.5774101601	0
-16.370095163	-0.0365484089	-1.0944879874	-3.5774101601	0
-16.359456911	-0.0365484089	-1.0944879874	-3.5774101601	0
-16.348818664	-0.0365484089	-1.0944879874	-3.5774101601	0
-16.338180424	-0.0365484089	-1.0944879874	-3.5774101601	0
-16.327542189	-0.0365484089	-1.0944879874	-3.5774101601	0
-16.31690396	-0.0365484089	-1.0944879874	-3.5774101601	0
-16.306265736	-0.0365484089	-1.0944879874	-3.5774101601	0
-16.295627517	-0.0365484089	-1.0944879874	-3.5774101601	0
-16.284989302	-0.0365484089	-1.0944879874	-3.5774101601	0
-16.274351092	-0.0365484089	-1.0944879874	-3.5774101601	0
-16.263712886	-0.0365484089	-1.0944879874	-3.5774101601	0
-16.253074684	-0.0365484089	-1.0944879874	-3.5774101601	0
-16.242436486	-0.0365484089	-1.0944879874	-3.5774101601	0
-16.23179829	-0.0365484089	-1.0944879874	-3.5774101601	0
-16.221160098	-0.0365484089	-1.0944879874	-3.5774101601	0
-16.210521908	-0.0365484089	-1.0944879874	-3.5774101601	0
-16.199883721	-0.0365484089	-1.0944879874	-3.5774101601	0
-16.189245536	-0.0365484089	-1.0944879874	-3.5774101601	0
-16.178607353	-0.0365484089	-1.0944879874	-3.5774101601	0
-16.167969172	-0.0365484089	-1.0944879874	-3.5774101601	0
-16.157330986	-0.0409426987	-1.0477433848	-3.4233510503	0
-16.146692789	-0.0458071118	-1.001884897	-3.2709173317	0
-16.136054577	-0.0511824536	-0.9569751753	-3.1202177912	0
-16.12541635	-0.0571103292	-0.9130927139	-2.9714042358	0
-16.114778105	-0.0636342589	-0.8703200864	-2.8246372349	0
-16.104139838	-0.070799848	-0.8287440834	-2.6800863092	0
-16.093501547	-0.0786550792	-0.7884559845	-2.537930295	0
-16.082863229	-0.0872507499	-0.7495519842	-2.3983579015	0
-16.072224879	-0.0966410568	-0.7121337729	-2.2615684569	0
-16.061586494	-0.1068842904	-0.6763092817	-2.1277729328	0
-16.050948067	-0.1180435609	-0.6421934965	-1.9971951216	0
-16.040309593	-0.1301874153	-0.6099091872	-1.8700727751	0
-16.029671065	-0.1433901265	-0.5795873046	-1.7466583858	0
-16.019032473	-0.1577313614	-0.5513667005	-1.6272191321	0
-16.008393807	-0.173294874	-0.5253927402	-1.512035362	0
-15.997755054	-0.1901658344	-0.501814377	-1.4013969625	0
-15.987116201	-0.2084260247	-0.4807801719	-1.2955966592	0
-15.976477229	-0.2281478964	-0.4624306073	-1.1949201232	0
-15.965838119	-0.2493872239	-0.446888371	-1.099632943	0
-15.955198842	-0.2640609691	-0.4384725431	-1.0399266056	3
-15.944559503	-0.2715160615	-0.434873682	-1.0112159485	3
-15.933920201	-0.278118663	-0.4319629591	-0.9869332457	3
-15.923280883	-0.2819513475	-0.4303458908	-0.9734428553	3
-15.912641577	-0.2844547804	-0.4293168473	-0.9648580614	3
-15.902002272	-0.2862182382	-0.4286044326	-0.9589147425	3
-15.89136297	-0.2889485335	-0.4276781998	-0.9493550329	3
-15.88072367	-0.2923733358	-0.4266136142	-0.9374553056	3
-15.870084371	-0.2951500778	-0.4257731518	-0.9280607841	3
-15.859445073	-0.297446674	-0.4250927775	-0.9204556952	3
-15.848805776	-0.2993776787	-0.4245307292	-0.9141732305	3
-15.838166482	-0.3010239095	-0.4240586086	-0.9088959601	3
-15.827527204	-0.3039380244	-0.4234638315	-0.8990519757	3
-15.816887916	-0.3065121979	-0.4229510927	-0.8905657822	3
-15.806248637	-0.3088024614	-0.4225045137	-0.8831745814	3
-15.795609351	-0.3108532107	-0.4221120656	-0.8766792838	3
-15.78497006	-0.3127000682	-0.4217644686	-0.8709263059	3
-15.774330763	-0.3153610138	-0.4214835693	-0.8622122143	3
-15.76369146	-0.3178055952	-0.4212314802	-0.8543918757	3
-15.753052152	-0.3200589547	-0.4210039851	-0.8473344969	3
-15.742412837	-0.3235147816	-0.4202644598	-0.8378243181	3
-15.731773517	-0.3261287826	-0.4198328306	-0.8304985175	3
-15.721134193	-0.3287978841	-0.4194012014	-0.8231727169	3
-15.710494895	-0.3319393052	-0.4190551993	-0.8143687817	3
-15.699855566	-0.3342805733	-0.4189428186	-0.807609894	3
-15.689216237	-0.3366701202	-0.4188304379	-0.8008510063	3
-15.678576895	-0.3391092374	-0.4187180573	-0.7940921186	3
-15.667937542	-0.3415992628	-0.4186056766	-0.7873332309	3
-15.657298177	-0.3441415825	-0.4184932959	-0.7805743432	3
-15.6466588	-0.3467376334	-0.4183809153	-0.7738154555	3
-15.63601941	-0.3493889055	-0.4182685346	-0.7670565678	3
-15.625380007	-0.3520969446	-0.4181561539	-0.7602976801	3
-15.614740592	-0.3552704024	-0.4181961587	-0.7521921319	3
-15.604101194	-0.3585283313	-0.4182361636	-0.7440865836	3
-15.593461765	-0.3609425713	-0.4184238984	-0.7378839412	3
-15.582822329	-0.3634077794	-0.4186116332	-0.7316812987	3
-15.572182874	-0.3659252921	-0.4187993681	-0.7254786563	3
-15.561543403	-0.3684964938	-0.4189871029	-0.7192760138	3
-15.550903915	-0.3711228192	-0.4191748377	-0.7130733714	3
-15.54026441	-0.3738057558	-0.4193625725	-0.706870729	3
-15.529624889	-0.3769371244	-0.4197591888	-0.6994480454	3
-15.518985353	-0.3801523821	-0.4201558051	-0.6920253619	3
-15.508345823	-0.3834542912	-0.4205524214	-0.6846026784	3
-15.49770627	-0.3868457406	-0.4209490377	-0.6771799948	3
-15.487066714	-0.3903297541	-0.421345654	-0.6697573113	3
-15.476427139	-0.3929039057	-0.4218056874	-0.6640957298	3
-15.465787546	-0.3958945084	-0.4225219874	-0.657333431	3
-15.455147935	-0.3989650451	-0.4232382873	-0.6505711322	3
-15.444508307	-0.4021179905	-0.4239545873	-0.6438088334	3
-15.433868661	-0.405355929	-0.4246708872	-0.6370465346	3
-15.423228999	-0.4086815609	-0.4253871872	-0.6302842358	3
-15.412589342	-0.4120977093	-0.4261034872	-0.623521937	3
-15.401949664	-0.415942236	-0.4271162943	-0.615769754	3
-15.391309985	-0.4199115625	-0.4281291015	-0.608017571	3
-15.380670283	-0.4240104195	-0.4291419086	-0.600265388	3
-15.370030559	-0.4271527392	-0.4301415764	-0.5941299503	3
-15.359390813	-0.4303797103	-0.4311412442	-0.5879945127	3
-15.348751043	-0.4339960289	-0.432471548	-0.5809686233	3
-15.338111251	-0.4377285603	-0.4338018518	-0.573942734	3
-15.327471467	-0.4415813932	-0.4351321556	-0.5669168446	3
-15.316831648	-0.4455588319	-0.4364624594	-0.5598909553	3
-15.306191815	-0.4499292503	-0.4381522033	-0.552063005	3
-15.295551952	-0.4544636066	-0.4398419472	-0.5442350546	3
-15.284912059	-0.4591686608	-0.4415316911	-0.5364071043	3
-15.274272138	-0.4628711629	-0.4431358078	-0.5300572885	3
-15.263632194	-0.4669236266	-0.4451227338	-0.5229850644	3
-15.252992235	-0.4711261042	-0.4471096598	-0.5159128402	3
-15.242352265	-0.4754842662	-0.4490965858	-0.508840616	3
-15.231712262	-0.4801952339	-0.4514850199	-0.5011169893	3
-15.221072228	-0.4851044228	-0.453873454	-0.4933933626	3
-15.210432165	-0.4903652523	-0.4566782919	-0.4850814116	3
-15.199792116	-0.4958734682	-0.4594831298	-0.4767694605	3
-15.189152022	-0.5016408281	-0.4622879677	-0.4684575095	3
-15.178511908	-0.5064696989	-0.4653678879	-0.4609607793	3
-15.167871761	-0.5115225129	-0.4684478082	-0.453464049	3
-15.157231586	-0.5168921465	-0.4719636991	-0.4454860454	3
-15.146591445	-0.5225359434	-0.4754795901	-0.4375080418	3
-15.135951246	-0.5285203516	-0.4794380047	-0.4290929841	3
-15.12531102	-0.5348517261	-0.4838424853	-0.4202811354	3
-15.114670764	-0.5415640937	-0.4882469659	-0.4114692868	3
-15.10403052	-0.5486743115	-0.49310098	-0.4022952311	3
-15.093390232	-0.5546746086	-0.4981963439	-0.3940109201	3
-15.082749915	-0.5610601203	-0.5032917078	-0.385726609	3
-15.072109561	-0.5694075036	-0.5067994626	-0.3776163158	3
-15.061469266	-0.5791691903	-0.5106864341	-0.3686292341	3
-15.050828881	-0.5870689706	-0.5144172351	-0.3611938807	3
-15.040188448	-0.5964068863	-0.5186002543	-0.3528572723	3
-15.029548063	-0.6076020855	-0.523323018	-0.3434449725	3
-15.018907591	-0.616890517	-0.5278587978	-0.3355334073	3
-15.008267071	-0.6282283045	-0.5330665449	-0.3264497584	3
-14.997626523	-0.6399587081	-0.5385652885	-0.3173730665	3
-14.986985938	-0.6520255216	-0.5444309409	-0.3083051463	3
-14.976345407	-0.6648056045	-0.5507120963	-0.2990759318	3
-14.965704819	-0.6783614226	-0.5575399663	-0.289634488	3
-14.955064193	-0.6933422963	-0.5650511482	-0.2797138072	3
-14.944423542	-0.7101876512	-0.5735189666	-0.2691221945	3
-14.933782876	-0.726090993	-0.5820596779	-0.2593804708	3
-14.923142215	-0.7408867763	-0.5906020015	-0.2504819927	3
-14.912501413	-0.7594228268	-0.60099356	-0.2400496386	3
-14.90186062	-0.7788379912	-0.6122658686	-0.2295875447	3
-14.891219861	-0.80103331	-0.6253523705	-0.2182860615	3
-14.880578978	-0.8202338239	-0.6376472485	-0.2087346252	3
-14.869938169	-0.8295800984	-0.6438004081	-0.2042205727	0
-14.859297435	-0.8557165633	-0.662306817	-0.1918051125	0
-14.848656633	-0.8814211454	-0.6807832643	-0.1804219447	0
-14.838015798	-0.9067269133	-0.6992202283	-0.1699520534	0
-14.827374952	-0.9316421898	-0.717595182	-0.1603023101	0
-14.816734113	-0.9561772941	-0.7358905719	-0.1513905455	0
-14.806093298	-0.9803439069	-0.7540929192	-0.1431442094	0
-14.795452519	-1.0041545915	-0.7721920819	-0.1354991684	0
-14.784811789	-1.0276224212	-0.7901806402	-0.1283986464	0
-14.774171117	-1.0507606911	-0.8080533867	-0.1217922969	0
-14.763530511	-1.0735826978	-0.8258069053	-0.1156353937	0
-14.752889977	-1.0961015799	-0.8434392288	-0.1098881246	0
-14.742249519	-1.1183302017	-0.8609495562	-0.1045149803	0
-14.731609142	-1.1402810706	-0.8783380227	-0.0994842223	0
-14.720968848	-1.1619662821	-0.895605511	-0.0947674228	0
-14.710328639	-1.1833974863	-0.9127534999	-0.090339065	0
-14.699688515	-1.2045859123	-0.929783971	-0.0861761885	0
-14.689048476	-1.2255423179	-0.9466992501	-0.082258101	0
-14.678408522	-1.2462769507	-0.963501941	-0.0785661167	0
-14.667768654	-1.2667995386	-0.9801948818	-0.0750833251	0
-14.65712887	-1.2871193322	-0.9967810525	-0.0717943944	0
-14.646489172	-1.3072451362	-1.0132635426	-0.0686853951	0
-14.635849556	-1.3271853299	-1.0296455196	-0.0657436465	0
-14.625210021	-1.3469478897	-1.0459302052	-0.0629575834	0
-14.614570566	-1.3665404102	-1.0621208551	-0.0603166387	0
-14.603931189	-1.3859700629	-1.0782206708	-0.0578111498	0
-14.593291886	-1.4052440623	-1.0942328384	-0.0554322412	0
-14.582652656	-1.4243694256	-1.1101605056	-0.0531717606	0
-14.572013495	-1.4433528018	-1.1260067297	-0.0510222198	0
-14.561374402	-1.4622004915	-1.1417744736	-0.0489767289	0
-14.550735373	-1.4809184663	-1.1574666021	-0.0470289392	0
-14.540096405	-1.4995123875	-1.1730858824	-0.045172991	0
-14.529457496	-1.5179876217	-1.1886349811	-0.0434034685	0
-14.518818643	-1.5363492597	-1.2041164674	-0.0417153583	0
-14.508179843	-1.5546021304	-1.219532813	-0.0401040135	0
-14.497541094	-1.5727508159	-1.2348863937	-0.0385651209	0
-14.486902393	-1.5907996658	-1.2501794924	-0.0370946717	0
-14.476263737	-1.6087528022	-1.2654142949	-0.035688936	0
-14.465625125	-1.6266141228	-1.280592884	-0.0343444396	0
-14.454986555	-1.6443873295	-1.2957172579	-0.0330579415	0
-14.444348026	-1.662075942	-1.310789334	-0.0318264144	0
-14.433709534	-1.6796833095	-1.3258109523	-0.0306470274	0
-14.423071079	-1.697212618	-1.3407838786	-0.0295171309	0
-14.412432659	-1.7146668985	-1.3557098069	-0.0284342417	0
-14.401794272	-1.7320490359	-1.3705903628	-0.0273960307	0
-14.391155916	-1.7493617764	-1.3854271064	-0.026400311	0
-14.380517589	-1.7666077358	-1.4002215355	-0.0254450273	0
-14.36987929	-1.783789434	-1.4149751123	-0.0245282447	0
-14.359241016	-1.8009093103	-1.4296892486	-0.0236481406	0
-14.348602767	-1.8179696685	-1.4443652985	-0.0228029983	0
-14.33796454	-1.8349726979	-1.4590046123	-0.0219911971	0
-14.327326334	-1.851920479	-1.4736084821	-0.0212112083	0
-14.316688148	-1.8688149897	-1.4881781452	-0.0204615879	0
-14.30604998	-1.885658112	-1.5027147877	-0.0197409717	0
-14.295411829	-1.9024516378	-1.5172195478	-0.0190480692	0
-14.284773693	-1.9191972744	-1.5316935198	-0.018381659	0
-14.274135571	-1.9358966499	-1.5461377575	-0.0177405842	0
-14.263497462	-1.9525513187	-1.5605532777	-0.017123748	0
-14.252859364	-1.9691627657	-1.574941063	-0.0165301102	0
-14.242221277	-1.9857324089	-1.5893020637	-0.0159586834	0
-14.231583199	-2.0022615744	-1.6036371618	-0.0154085311	0
-14.22094513	-2.0187516545	-1.6179472326	-0.0148787614	0
-14.210307068	-2.0352040129	-1.6322331249	-0.0143685261	0
-14.199669013	-2.0516199547	-1.6464956501	-0.0138770187	0
-14.189030965	-2.0680007291	-1.6607355835	-0.0134034719	0
-14.178392923	-2.0843475326	-1.6749536663	-0.0129471552	0
-14.167754885	-2.1006615108	-1.6891506067	-0.0125073729	0
-14.157116852	-2.1169437613	-1.7033270816	-0.0120834621	0
-14.146478823	-2.1331953363	-1.717483739	-0.0116747906	0
-14.135840796	-2.1494172446	-1.7316211979	-0.0112807556	0
-14.125202772	-2.1656104562	-1.745740051	-0.0109007816	0
-14.11456475	-2.1817759016	-1.7598408654	-0.0105343193	0
-14.10392673	-2.1979144738	-1.7739241837	-0.0101808438	0
-14.09328871	-2.2140270297	-1.787990526	-0.0098398536	0
-14.082650691	-2.2301143919	-1.8020403902	-0.0095108695	0
-14.072012671	-2.2461773513	-1.8160742543	-0.0091934328	0
-14.061374651	-2.2622166996	-1.8300926038	-0.0088871043	0
-14.050736629	-2.278233226	-1.8440959006	-0.0085914636	0
-14.040098607	-2.294227673	-1.8580845997	-0.0083061081	0
-14.029460582	-2.3102007505	-1.8720591711	-0.0080306519	0
-14.018822555	-2.3261531364	-1.8860200629	-0.0077647256	0
-14.008184525	-2.3420854776	-1.8999677031	-0.007507975	0
-13.997546493	-2.357998392	-1.9139024999	-0.007260061	0
-13.986908457	-2.3738924691	-1.9278248433	-0.0070206585	0
-13.976270417	-2.3897682719	-1.9417351061	-0.0067894555	0
-13.965632373	-2.4056263371	-1.955633644	-0.006566153	0
-13.954994325	-2.4214671758	-1.9695207966	-0.006350464	0
-13.944356273	-2.4372912712	-1.9833968849	-0.0061421131	0
-13.933718216	-2.4530990836	-1.9972622159	-0.0059408358	0
-13.923080155	-2.4688910513	-2.0111170833	-0.0057463782	0
-13.912442089	-2.4846675921	-2.0249617684	-0.0055584964	0
-13.901804018	-2.5004291037	-2.0387965411	-0.0053769559	0
-13.891165942	-2.5161759649	-2.0526216602	-0.0052015315	0
-13.880527861	-2.5319085364	-2.0664373749	-0.0050320066	0
-13.869889774	-2.5476271616	-2.0802439245	-0.0048681728	0
-13.859251683	-2.5633321674	-2.0940415398	-0.00470983	0
-13.848613585	-2.5790238649	-2.1078304437	-0.0045567853	0
-13.837975483	-2.59470255	-2.1216108513	-0.0044088534	0
-13.827337374	-2.6103685064	-2.135382972	-0.0042658558	0
-13.81669926	-2.6260220045	-2.1491470083	-0.0041276208	0
-13.80606114	-2.6416633016	-2.1629031575	-0.003993983	0
-13.795423014	-2.6572926423	-2.1766516115	-0.0038647831	0
-13.784784883	-2.672910235	-2.1903925341	-0.0037398679	0
-13.774146745	-2.6885163414	-2.2041261006	-0.0036190898	0
-13.763508601	-2.7041112595	-2.217852507	-0.0035023061	0
-13.752870451	-2.7196953458	-2.2315719834	-0.0033893791	0
-13.742232294	-2.7352689331	-2.2452847362	-0.0032801762	0
-13.731594132	-2.7508323351	-2.2589910235	-0.0031745695	0
-13.720955963	-2.7663858483	-2.2726910849	-0.0030724358	0
-13.710317788	-2.781929751	-2.2863851369	-0.0029736565	0
-13.699679606	-2.797464305	-2.3000733734	-0.0028781175	0
-13.689041418	-2.8129897552	-2.3137559667	-0.0027857088	0
-13.678403224	-2.8285063309	-2.3274330686	-0.0026963244	0
-13.667765023	-2.8440142456	-2.3411048107	-0.0026098623	0
-13.657126816	-2.8595136955	-2.3547713041	-0.0025262242	0
-13.646488602	-2.8750048632	-2.3684326426	-0.0024453153	0
-13.635850382	-2.8904879186	-2.382088905	-0.002367044	0
-13.625212156	-2.9059630201	-2.3957401561	-0.0022913222	0
-13.614573924	-2.9214303151	-2.4093864483	-0.0022180648	0
-13.603935686	-2.9368899419	-2.4230278239	-0.0021471898	0
-13.593297441	-2.9523420297	-2.4366643157	-0.0020786178	0
-13.58265919	-2.9677866998	-2.4502959492	-0.0020122725	0
-13.572020934	-2.9832240672	-2.4639227447	-0.0019480799	0
-13.561382671	-2.9986542407	-2.477544718	-0.0018859688	0
-13.550744403	-3.0140773243	-2.4911618825	-0.0018258703	0
-13.540106129	-3.0294934184	-2.5047742511	-0.0017677179	0
-13.529467848	-3.0449026199	-2.5183818369	-0.0017114472	0
-13.518829562	-3.0603050242	-2.5319846552	-0.0016569962	0
-13.508191271	-3.0757007253	-2.5455827252	-0.001604305	0
-13.497552973	-3.0910898161	-2.5591760701	-0.0015533154	0
-13.48691467	-3.1064723892	-2.5727647193	-0.0015039714	0
-13.476276361	-3.1218485371	-2.5863487087	-0.001456219	0
-13.465638046	-3.1372183581	-2.5999280868	-0.0014100056	0
-13.454999726	-3.1525820295	-2.6135029718	-0.0013652805	0
-13.444361401	-3.1679397371	-2.6270734732	-0.0013219946	0
-13.43372307	-3.1832916509	-2.6406397716	-0.0012801003	0
-13.423084734	-3.1986379289	-2.6542020611	-0.0012395517	0
-13.412446392	-3.2139787176	-2.6677605275	-0.0012003043	0
-13.401808045	-3.2293141536	-2.6813153487	-0.0011623155	0
-13.391169694	-3.2446443641	-2.6948666955	-0.0011255438	0
-13.380531336	-3.2599694668	-2.7084147305	-0.0010899494	0
-13.369892974	-3.2752895691	-2.7219596079	-0.0010554936	0
-13.359254608	-3.2906047723	-2.735501476	-0.0010221394	0
-13.348616236	-3.3059151717	-2.7490404778	-0.0009898506	0
-13.33797786	-3.3212208537	-2.7625767476	-0.0009585927	0
-13.327339479	-3.3365218689	-2.7761103834	-0.0009283321	0
-13.316701094	-3.35181834	-2.7896415246	-0.0008990364	0
-13.306062704	-3.3671103884	-2.8031702978	-0.0008706742	0
-13.29542431	-3.3823981211	-2.8166968065	-0.0008432151	0
-13.284785912	-3.3976816306	-2.830221132	-0.0008166301	0
-13.27414751	-3.4129609973	-2.8437433351	-0.0007908908	0
-13.263509104	-3.4282362889	-2.8572634558	-0.0007659701	0
-13.252870693	-3.4435075624	-2.8707815157	-0.0007418415	0
-13.242232279	-3.4587748651	-2.8842975189	-0.0007184796	0
-13.231593861	-3.4740382356	-2.8978114527	-0.0006958599	0
-13.220955438	-3.4892977053	-2.91132329	-0.0006739585	0
-13.210317012	-3.5045532998	-2.9248329895	-0.0006527524	0
-13.199678582	-3.5198050402	-2.9383404985	-0.0006322195	0
-13.189040149	-3.5350529433	-2.9518457526	-0.0006123381	0
-13.178401712	-3.5502970232	-2.9653486783	-0.0005930876	0
-13.167763271	-3.5655372926	-2.9788491941	-0.0005744478	0
-13.157124826	-3.5807737988	-2.9923472428	-0.0005563991	0
-13.146486378	-3.5960066623	-3.0058428005	-0.0005389226	0
-13.135847926	-3.6112359815	-3.0193358438	-0.000522	0
-13.125209471	-3.6264618392	-3.0328264098	-0.0005056136	0
-13.114571012	-3.6416843046	-3.0463145218	-0.0004897461	0
-13.10393255	-3.6569034318	-3.0598001876	-0.0004743809	0
-13.093294085	-3.6721192628	-3.0732834023	-0.000459502	0
-13.082655616	-3.6873318287	-3.0867641498	-0.0004450938	0
-13.072017145	-3.702541152	-3.1002424055	-0.0004311414	0
-13.06137867	-3.7177472476	-3.1137181378	-0.0004176302	0
-13.050740192	-3.7329501248	-3.12719131	-0.0004045461	0
-13.040101711	-3.7481497882	-3.1406618818	-0.0003918756	0
-13.029463228	-3.7633462398	-3.1541298118	-0.0003796054	0
-13.018824742	-3.7785394801	-3.1675950584	-0.0003677229	0
-13.008186253	-3.7937295096	-3.1810575823	-0.0003562157	0
-12.997547761	-3.80891633	-3.1945173473	-0.0003450719	0
-12.986909267	-3.8240999456	-3.207974322	-0.0003342799	0
-12.97627077	-3.8392803638	-3.2214284814	-0.0003238284	0
-12.965632271	-3.8544575962	-3.2348798072	-0.0003137068	0
-12.95499377	-3.8696316588	-3.2483282889	-0.0003039043	0
-12.944355266	-3.8848025728	-3.2617739245	-0.000294411	0
-12.933716761	-3.8999703643	-3.2752167206	-0.000285217	0
-12.923078253	-3.9151350635	-3.2886566923	-0.0002763126	0
-12.912439744	-3.9302966924	-3.3020938572	-0.0002676887	0
-12.901801232	-3.9454552352	-3.315528219	-0.0002593365	0
-12.891162719	-3.9606108343	-3.3289599749	-0.000251247	0
-12.880524204	-3.9757636414	-3.3423893229	-0.0002434119	0
-12.869885687	-3.9909137957	-3.355816435	-0.0002358231	0
-12.859247169	-4.0060614263	-3.3692414602	-0.0002284726	0
-12.848608649	-4.0212066954	-3.3826645621	-0.0002213528	0
-12.837970128	-4.0363498311	-3.3960859179	-0.0002144564	0
-12.827331606	-4.0514910327	-3.4095056856	-0.0002077762	0
-12.816693082	-4.066630478	-3.4229240529	-0.0002013052	0
-12.806054558	-4.0817683231	-3.4363411737	-0.0001950369	0
-12.795416032	-4.0969047019	-3.4497571676	-0.0001889648	0
-12.784777506	-4.112039727	-3.4631721213	-0.0001830826	0
-12.774138978	-4.1271734909	-3.47658609	-0.0001773845	0
-12.76350045	-4.1423060661	-3.4899990987	-0.0001718645	0
-12.752861921	-4.1574375065	-3.5034111444	-0.0001665171	0
-12.742223391	-4.1725678497	-3.5168221979	-0.0001613368	0
-12.731584861	-4.1876971166	-3.5302322059	-0.0001563185	0
-12.72094633	-4.2028253152	-3.5436410937	-0.000151457	0
-12.710307798	-4.2179524403	-3.5570487671	-0.0001467475	0
-12.699669266	-4.2330784767	-3.5704551149	-0.0001421852	0
-12.689030734	-4.2482033997	-3.5838600116	-0.0001377656	0
-12.678392201	-4.2633271776	-3.5972633194	-0.0001334841	0
-12.667753667	-4.2784497731	-3.6106648909	-0.0001293364	0
-12.657115133	-4.2935711439	-3.6240645707	-0.0001253185	0
-12.646476599	-4.3086912452	-3.6374621982	-0.0001214262	0
-12.635838064	-4.3238100295	-3.6508576083	-0.0001176556	0
-12.625199529	-4.3389274483	-3.6642506339	-0.000114003	0
-12.614560993	-4.3540434515	-3.6776411063	-0.0001104647	0
-12.603922457	-4.3691579848	-3.6910288552	-0.000107037	0
-12.593283921	-4.3842709877	-3.7044137097	-0.0001037166	0
-12.582645384	-4.399382397	-3.7177954982	-0.0001005	0
-12.572006847	-4.414492146	-3.7311740485	-0.0000973842	0
-12.56136831	-4.4296001622	-3.7445491861	-0.0000943658	0
-12.550729773	-4.4447063656	-3.7579207329	-0.0000914419	0
-12.540091235	-4.4598106672	-3.7712885069	-0.0000886095	0
-12.529452697	-4.474913016	-3.7846523598	-0.0000858657	0
-12.518814159	-4.4900134091	-3.7980122394	-0.0000832078	0
-12.508175622	-4.5051121643	-3.8113686101	-0.000080633	0
-12.497537084	-4.520209595	-3.8247219432	-0.0000781385	0
-12.486898545	-4.5353059935	-3.8380726621	-0.0000757218	0
-12.476260007	-4.5504016301	-3.8514211411	-0.0000733803	0
-12.465621469	-4.5654967511	-3.8647677043	-0.0000711116	0
-12.454982931	-4.5805915789	-3.8781126252	-0.0000689135	0
-12.444344393	-4.5956863105	-3.8914561267	-0.0000667837	0
-12.433705856	-4.610781118	-3.9047983809	-0.00006472	0
-12.423067318	-4.6258761444	-3.9181395063	-0.0000627204	2
-12.412428781	-4.6258761444	-3.9181395063	-0.0000627204	2
-12.401790243	-4.6258761444	-3.9181395063	-0.0000627204	2
-12.391151706	-4.6258761444	-3.9181395063	-0.0000627204	2
-12.380513169	-4.6258761444	-3.9181395063	-0.0000627204	2
-12.369874633	-4.6258761444	-3.9181395063	-0.0000627204	2
-12.359236096	-4.6258761444	-3.9181395063	-0.0000627204	2
-12.34859756	-4.6258761444	-3.9181395063	-0.0000627204	2
-12.337959024	-4.6258761444	-3.9181395063	-0.0000627204	2
-12.327320488	-4.6258761444	-3.9181395063	-0.0000627204	2
-12.316681952	-4.6258761444	-3.9181395063	-0.0000627204	2
-12.306043416	-4.6258761444	-3.9181395063	-0.0000627204	2
-12.295404881	-4.6258761444	-3.9181395063	-0.0000627204	2
-12.284766345	-4.6258761444	-3.9181395063	-0.0000627204	2
-12.27412781	-4.6258761444	-3.9181395063	-0.0000627204	2
-12.263489275	-4.6258761444	-3.9181395063	-0.0000627204	2
-12.252850741	-4.6258761444	-3.9181395063	-0.0000627204	2
-12.242212206	-4.6258761444	-3.9181395063	-0.0000627204	2
-12.231573672	-4.6258761444	-3.9181395063	-0.0000627204	2
-12.220935138	-4.6258761444	-3.9181395063	-0.0000627204	2
-12.210296604	-4.6258761444	-3.9181395063	-0.0000627204	2
-12.199658071	-4.6258761444	-3.9181395063	-0.0000627204	2
-12.189019538	-4.6258761444	-3.9181395063	-0.0000627204	2
-12.178381004	-4.6258761444	-3.9181395063	-0.0000627204	2
-12.167742471	-4.6258761444	-3.9181395063	-0.0000627204	2
-12.157103937	-4.6258761444	-3.9181395063	-0.0000627204	2
-12.146465403	-4.6258761444	-3.9181395063	-0.0000627204	2
-12.135826869	-4.6258761444	-3.9181395063	-0.0000627204	2
-12.125188334	-4.6258761444	-3.9181395063	-0.0000627204	2
-12.114549798	-4.6258761444	-3.9181395063	-0.0000627204	2
-12.103911262	-4.6258761444	-3.9181395063	-0.0000627204	2
-12.093272725	-4.6258761444	-3.9181395063	-0.0000627204	2
-12.082634187	-4.6258761444	-3.9181395063	-0.0000627204	2
-12.071995648	-4.6258761444	-3.9181395063	-0.0000627204	2
-12.061357108	-4.6258761444	-3.9181395063	-0.0000627204	2
-12.050718568	-4.6258761444	-3.9181395063	-0.0000627204	2
-12.040080027	-4.6258761444	-3.9181395063	-0.0000627204	2
-12.029441498	-4.6258761444	-3.9181395063	-0.0000627204	1
-12.018802995	-4.6258761444	-3.9181395063	-0.0000627204	1
-12.00816452	-4.6258761444	-3.9181395063	-0.0000627204	1
-11.997526071	-4.6258761444	-3.9181395063	-0.0000627204	1
-11.98688765	-4.6258761444	-3.9181395063	-0.0000627204	1
-11.976249254	-4.6258761444	-3.9181395063	-0.0000627204	1
-11.965610884	-4.6258761444	-3.9181395063	-0.0000627204	1
-11.954972539	-4.6258761444	-3.9181395063	-0.0000627204	1
-11.944334219	-4.6258761444	-3.9181395063	-0.0000627204	1
-11.933695921	-4.6258761444	-3.9181395063	-0.0000627204	1
-11.923057647	-4.6258761444	-3.9181395063	-0.0000627204	1
-11.912419395	-4.6258761444	-3.9181395063	-0.0000627204	1
-11.901781165	-4.6258761444	-3.9181395063	-0.0000627204	1
-11.891142956	-4.6258761444	-3.9181395063	-0.0000627204	1
-11.880504768	-4.6258761444	-3.9181395063	-0.0000627204	1
-11.869866601	-4.6258761444	-3.9181395063	-0.0000627204	1
-11.859228456	-4.6258761444	-3.9181395063	-0.0000627204	1
-11.848590333	-4.6258761444	-3.9181395063	-0.0000627204	1
-11.83795223	-4.6258761444	-3.9181395063	-0.0000627204	1
-11.82731415	-4.6258761444	-3.9181395063	-0.0000627204	1
-11.816676091	-4.6258761444	-3.9181395063	-0.0000627204	1
-11.806038053	-4.6258761444	-3.9181395063	-0.0000627204	1
-11.795400037	-4.6258761444	-3.9181395063	-0.0000627204	1
-11.784762043	-4.6258761444	-3.9181395063	-0.0000627204	1
-11.774124071	-4.6258761444	-3.9181395063	-0.0000627204	1
-11.76348612	-4.6258761444	-3.9181395063	-0.0000627204	1
-11.752848192	-4.6258761444	-3.9181395063	-0.0000627204	1
-11.742210285	-4.6258761444	-3.9181395063	-0.0000627204	1
-11.731572401	-4.6258761444	-3.9181395063	-0.0000627204	1
-11.720934539	-4.6258761444	-3.9181395063	-0.0000627204	1
-11.710296699	-4.6258761444	-3.9181395063	-0.0000627204	1
-11.699658881	-4.6258761444	-3.9181395063	-0.0000627204	1
-11.689021085	-4.6258761444	-3.9181395063	-0.0000627204	1
-11.678383311	-4.6258761444	-3.9181395063	-0.0000627204	1
-11.667745559	-4.6258761444	-3.9181395063	-0.0000627204	1
-11.657107829	-4.6258761444	-3.9181395063	-0.0000627204	1
-11.646470121	-4.6258761444	-3.9181395063	-0.0000627204	1
-11.635832434	-4.6258761444	-3.9181395063	-0.0000627204	1
-11.625194769	-4.6258761444	-3.9181395063	-0.0000627204	1
-11.614557124	-4.6258761444	-3.9181395063	-0.0000627204	1
-11.603919501	-4.6258761444	-3.9181395063	-0.0000627204	1
-11.593281898	-4.6258761444	-3.9181395063	-0.0000627204	1
-11.582644316	-4.6258761444	-3.9181395063	-0.0000627204	1
-11.572006753	-4.6258761444	-3.9181395063	-0.0000627204	1
-11.56136921	-4.6258761444	-3.9181395063	-0.0000627204	1
-11.550731686	-4.6258761444	-3.9181395063	-0.0000627204	1
-11.540094182	-4.6258761444	-3.9181395063	-0.0000627204	1
-11.529456696	-4.6258761444	-3.9181395063	-0.0000627204	1
-11.51881923	-4.6258761444	-3.9181395063	-0.0000627204	1
-11.508181782	-4.6258761444	-3.9181395063	-0.0000627204	1
-11.497544352	-4.6258761444	-3.9181395063	-0.0000627204	1
-11.486906942	-4.6258761444	-3.9181395063	-0.0000627204	1
-11.47626955	-4.6258761444	-3.9181395063	-0.0000627204	1
-11.465632176	-4.6258761444	-3.9181395063	-0.0000627204	1
-11.454994821	-4.6258761444	-3.9181395063	-0.0000627204	1
-11.444357484	-4.6258761444	-3.9181395063	-0.0000627204	1
-11.433720167	-4.6258761444	-3.9181395063	-0.0000627204	1
-11.423082868	-4.6258761444	-3.9181395063	-0.0000627204	1
-11.412445588	-4.6258761444	-3.9181395063	-0.0000627204	1
-11.401808327	-4.6258761444	-3.9181395063	-0.0000627204	1
-11.391171085	-4.6258761444	-3.9181395063	-0.0000627204	1
-11.380533863	-4.6258761444	-3.9181395063	-0.0000627204	1
-11.369896661	-4.6258761444	-3.9181395063	-0.0000627204	1
-11.359259479	-4.6258761444	-3.9181395063	-0.0000627204	1
-11.348622316	-4.6258761444	-3.9181395063	-0.0000627204	1
-11.337985175	-4.6258761444	-3.9181395063	-0.0000627204	1
-11.327348053	-4.6258761444	-3.9181395063	-0.0000627204	1
-11.316710953	-4.6258761444	-3.9181395063	-0.0000627204	1
-11.306073873	-4.6258761444	-3.9181395063	-0.0000627204	1
-11.295436815	-4.6258761444	-3.9181395063	-0.0000627204	1
-11.284799779	-4.6258761444	-3.9181395063	-0.0000627204	1
-11.274162764	-4.6258761444	-3.9181395063	-0.0000627204	1
-11.263525771	-4.6258761444	-3.9181395063	-0.0000627204	1
-11.252888801	-4.6258761444	-3.9181395063	-0.0000627204	1
-11.242251852	-4.6258761444	-3.9181395063	-0.0000627204	1
-11.231614925	-4.6258761444	-3.9181395063	-0.0000627204	1
-11.22097802	-4.6258761444	-3.9181395063	-0.0000627204	1
-11.210341137	-4.6258761444	-3.9181395063	-0.0000627204	1
-11.199704275	-4.6258761444	-3.9181395063	-0.0000627204	1
-11.189067435	-4.6258761444	-3.9181395063	-0.0000627204	1
-11.178430616	-4.6258761444	-3.9181395063	-0.0000627204	1
-11.167793819	-4.6258761444	-3.9181395063	-0.0000627204	1
-11.157157043	-4.6258761444	-3.9181395063	-0.0000627204	1
-11.146520289	-4.6258761444	-3.9181395063	-0.0000627204	1
-11.135883556	-4.6258761444	-3.9181395063	-0.0000627204	1
-11.125246845	-4.6258761444	-3.9181395063	-0.0000627204	1
-11.114610155	-4.6258761444	-3.9181395063	-0.0000627204	1
-11.103973486	-4.6258761444	-3.9181395063	-0.0000627204	1
-11.09333684	-4.6258761444	-3.9181395063	-0.0000627204	1
-11.082700216	-4.6258761444	-3.9181395063	-0.0000627204	1
-11.072063614	-4.6258761444	-3.9181395063	-0.0000627204	1
-11.061427034	-4.6258761444	-3.9181395063	-0.0000627204	1
-11.050790477	-4.6258761444	-3.9181395063	-0.0000627204	1
-11.040153943	-4.6258761444	-3.9181395063	-0.0000627204	1
-11.029517432	-4.6258761444	-3.9181395063	-0.0000627204	1
-11.018880945	-4.6258761444	-3.9181395063	-0.0000627204	1
-11.008244482	-4.6258761444	-3.9181395063	-0.0000627204	1
-10.997608042	-4.6258761444	-3.9181395063	-0.0000627204	1
-10.986971628	-4.6258761444	-3.9181395063	-0.0000627204	1
-10.976335238	-4.6258761444	-3.9181395063	-0.0000627204	1
-10.965698874	-4.6258761444	-3.9181395063	-0.0000627204	1
-10.955062535	-4.6258761444	-3.9181395063	-0.0000627204	1
-10.944426223	-4.6258761444	-3.9181395063	-0.0000627204	1
-10.933789937	-4.6258761444	-3.9181395063	-0.0000627204	1
-10.923153678	-4.6258761444	-3.9181395063	-0.0000627204	1
-10.912517447	-4.6258761444	-3.9181395063	-0.0000627204	1
-10.901881242	-4.6258761444	-3.9181395063	-0.0000627204	1
-10.891245064	-4.6258761444	-3.9181395063	-0.0000627204	1
-10.880608913	-4.6258761444	-3.9181395063	-0.0000627204	1
-10.86997279	-4.6258761444	-3.9181395063	-0.0000627204	1
-10.859336694	-4.6258761444	-3.9181395063	-0.0000627204	1
-10.848700626	-4.6258761444	-3.9181395063	-0.0000627204	1
-10.838064585	-4.6258761444	-3.9181395063	-0.0000627204	1
-10.827428572	-4.6258761444	-3.9181395063	-0.0000627204	1
-10.816792586	-4.6258761444	-3.9181395063	-0.0000627204	1
-10.806156628	-4.6258761444	-3.9181395063	-0.0000627204	1
-10.795520698	-4.6258761444	-3.9181395063	-0.0000627204	1
-10.784884796	-4.6258761444	-3.9181395063	-0.0000627204	1
-10.774248923	-4.6258761444	-3.9181395063	-0.0000627204	1
-10.763613077	-4.6258761444	-3.9181395063	-0.0000627204	1
-10.75297726	-4.6258761444	-3.9181395063	-0.0000627204	1
-10.742341472	-4.6258761444	-3.9181395063	-0.0000627204	1
-10.731705714	-4.6258761444	-3.9181395063	-0.0000627204	1
-10.721069984	-4.6258761444	-3.9181395063	-0.0000627204	1
-10.710434285	-4.6258761444	-3.9181395063	-0.0000627204	1
-10.699798616	-4.6258761444	-3.9181395063	-0.0000627204	1
-10.689162977	-4.6258761444	-3.9181395063	-0.0000627204	1
-10.678527369	-4.6258761444	-3.9181395063	-0.0000627204	1
-10.667891793	-4.6258761444	-3.9181395063	-0.0000627204	1
-10.657256248	-4.6258761444	-3.9181395063	-0.0000627204	1
-10.646620736	-4.6258761444	-3.9181395063	-0.0000627204	1
-10.635985257	-4.6258761444	-3.9181395063	-0.0000627204	1
-10.625349811	-4.6258761444	-3.9181395063	-0.0000627204	1
-10.614714398	-4.6258761444	-3.9181395063	-0.0000627204	1
-10.60407902	-4.6258761444	-3.9181395063	-0.0000627204	1
-10.593443675	-4.6258761444	-3.9181395063	-0.0000627204	1
-10.582808365	-4.6258761444	-3.9181395063	-0.0000627204	1
-10.572173089	-4.6258761444	-3.9181395063	-0.0000627204	1
-10.561537848	-4.6258761444	-3.9181395063	-0.0000627204	1
-10.550902641	-4.6258761444	-3.9181395063	-0.0000627204	1
-10.54026747	-4.6258761444	-3.9181395063	-0.0000627204	1
-10.529632334	-4.6258761444	-3.9181395063	-0.0000627204	1
-10.518997234	-4.6258761444	-3.9181395063	-0.0000627204	1
-10.508362169	-4.6258761444	-3.9181395063	-0.0000627204	1
-10.497727141	-4.6258761444	-3.9181395063	-0.0000627204	1
-10.487092148	-4.6258761444	-3.9181395063	-0.0000627204	1
-10.476457192	-4.6258761444	-3.9181395063	-0.0000627204	1
-10.465822272	-4.6258761444	-3.9181395063	-0.0000627204	1
-10.455187389	-4.6258761444	-3.9181395063	-0.0000627204	1
-10.444552543	-4.6258761444	-3.9181395063	-0.0000627204	1
-10.433917734	-4.6258761444	-3.9181395063	-0.0000627204	1
-10.423282963	-4.6258761444	-3.9181395063	-0.0000627204	1
-10.41264823	-4.6258761444	-3.9181395063	-0.0000627204	1
-10.402013535	-4.6258761444	-3.9181395063	-0.0000627204	1
-10.391378879	-4.6258761444	-3.9181395063	-0.0000627204	1
-10.380744262	-4.6258761444	-3.9181395063	-0.0000627204	1
-10.370109686	-4.6258761444	-3.9181395063	-0.0000627204	1
-10.35947515	-4.6258761444	-3.9181395063	-0.0000627204	1
-10.348840655	-4.6258761444	-3.9181395063	-0.0000627204	1
-10.338206201	-4.6258761444	-3.9181395063	-0.0000627204	1
-10.32757179	-4.6258761444	-3.9181395063	-0.0000627204	1
-10.316937421	-4.6258761444	-3.9181395063	-0.0000627204	1
-10.306303095	-4.6258761444	-3.9181395063	-0.0000627204	1
-10.295668812	-4.6258761444	-3.9181395063	-0.0000627204	1
-10.285034572	-4.6258761444	-3.9181395063	-0.0000627204	1
-10.274400376	-4.6258761444	-3.9181395063	-0.0000627204	1
-10.263766224	-4.6258761444	-3.9181395063	-0.0000627204	1
-10.253132116	-4.6258761444	-3.9181395063	-0.0000627204	1
-10.242498053	-4.6258761444	-3.9181395063	-0.0000627204	1
-10.231864034	-4.6258761444	-3.9181395063	-0.0000627204	1
-10.221230061	-4.6258761444	-3.9181395063	-0.0000627204	1
-10.210596134	-4.6258761444	-3.9181395063	-0.0000627204	1
-10.199962252	-4.6258761444	-3.9181395063	-0.0000627204	1
-10.189328417	-4.6258761444	-3.9181395063	-0.0000627204	1
-10.178694629	-4.6258761444	-3.9181395063	-0.0000627204	1
-10.168060887	-4.6258761444	-3.9181395063	-0.0000627204	1
-10.157427193	-4.6258761444	-3.9181395063	-0.0000627204	1
-10.146793547	-4.6258761444	-3.9181395063	-0.0000627204	1
-10.13615995	-4.6258761444	-3.9181395063	-0.0000627204	1
-10.125526401	-4.6258761444	-3.9181395063	-0.0000627204	1
-10.114892902	-4.6258761444	-3.9181395063	-0.0000627204	1
-10.104259453	-4.6258761444	-3.9181395063	-0.0000627204	1
-10.093626054	-4.6258761444	-3.9181395063	-0.0000627204	1
-10.082992707	-4.6258761444	-3.9181395063	-0.0000627204	1
-10.072359412	-4.6258761444	-3.9181395063	-0.0000627204	1
-10.061726169	-4.6258761444	-3.9181395063	-0.0000627204	1
-10.051093019	-4.6258761444	-3.9181395063	-0.0000627204	2
-10.040460014	-4.6258761444	-3.9181395063	-0.0000627204	2
-10.029827146	-4.6258761444	-3.9181395063	-0.0000627204	2
-10.019194409	-4.6258761444	-3.9181395063	-0.0000627204	2
-10.008561799	-4.6258761444	-3.9181395063	-0.0000627204	2
-9.9979293083	-4.6258761444	-3.9181395063	-0.0000627204	2
-9.9872969332	-4.6258761444	-3.9181395063	-0.0000627204	2
-9.9766646689	-4.6258761444	-3.9181395063	-0.0000627204	2
-9.9660325113	-4.6258761444	-3.9181395063	-0.0000627204	2
-9.9554004564	-4.6258761444	-3.9181395063	-0.0000627204	2
-9.9447685008	-4.6258761444	-3.9181395063	-0.0000627204	2
-9.9341366412	-4.6258761444	-3.9181395063	-0.0000627204	2
-9.9235048744	-4.6258761444	-3.9181395063	-0.0000627204	2
-9.9128731977	-4.6258761444	-3.9181395063	-0.0000627204	2
-9.9022416086	-4.6258761444	-3.9181395063	-0.0000627204	2
-9.891610105	-4.6258761444	-3.9181395063	-0.0000627204	2
-9.880978685	-4.6258761444	-3.9181395063	-0.0000627204	2
-9.8703473466	-4.6258761444	-3.9181395063	-0.0000627204	2
-9.8597160879	-4.6258761444	-3.9181395063	-0.0000627204	2
-9.8490849073	-4.6258761444	-3.9181395063	-0.0000627204	2
-9.8384538031	-4.6258761444	-3.9181395063	-0.0000627204	2
-9.8278227738	-4.6258761444	-3.9181395063	-0.0000627204	2
-9.8171918179	-4.6258761444	-3.9181395063	-0.0000627204	2
-9.8065609341	-4.6258761444	-3.9181395063	-0.0000627204	2
-9.795930121	-4.6258761444	-3.9181395063	-0.0000627204	2
-9.7852993773	-4.6258761444	-3.9181395063	-0.0000627204	2
-9.774668702	-4.6258761444	-3.9181395063	-0.0000627204	2
-9.7640380937	-4.6258761444	-3.9181395063	-0.0000627204	2
-9.7534075516	-4.6258761444	-3.9181395063	-0.0000627204	2
-9.7427770744	-4.6258761444	-3.9181395063	-0.0000627204	2
-9.7321466613	-4.6258761444	-3.9181395063	-0.0000627204	2
-9.7215163114	-4.6258761444	-3.9181395063	-0.0000627204	2
-9.7108860236	-4.6258761444	-3.9181395063	-0.0000627204	2
-9.7002557974	-4.6258761444	-3.9181395063	-0.0000627204	2
-9.6896256321	-4.6258761444	-3.9181395063	-0.0000627204	2
-9.6789955269	-4.6258761444	-3.9181395063	-0.0000627204	2
-9.6683654814	-4.6258761444	-3.9181395063	-0.0000627204	2
-9.6577354948	-4.6258761444	-3.9181395063	-0.0000627204	2
-9.6471055667	-4.6404303691	-3.9264981778	-0.0000613818	0
-9.6364756965	-4.6549943793	-3.9348536502	-0.0000600737	0
-9.6258458836	-4.6695684182	-3.9432060828	-0.0000587952	0
-9.6152161274	-4.6841526623	-3.9515556124	-0.0000575456	0
-9.6045864276	-4.6987472246	-3.9599023549	-0.0000563242	0
-9.5939567835	-4.7133521592	-3.9682464053	-0.0000551302	0
-9.5833271947	-4.7279675316	-3.9765878387	-0.0000539631	0
-9.5726976606	-4.7425933745	-3.9849267109	-0.0000528223	0
-9.5620681808	-4.7572296514	-3.9932630589	-0.0000517069	0
-9.5514387548	-4.7718762606	-4.0015969028	-0.0000506166	0
-9.540809382	-4.7865330392	-4.0099282456	-0.0000495506	0
-9.530180062	-4.8011997675	-4.018257075	-0.0000485084	0
-9.5195507943	-4.8158761733	-4.0265833641	-0.0000474895	0
-9.5089215784	-4.8305619362	-4.0349070724	-0.0000464932	0
-9.4982924138	-4.8452566925	-4.0432276828	-0.0000455192	0
-9.4876633	-4.8599600394	-4.0515437528	-0.000044567	0
-9.4770342365	-4.874671539	-4.0598539732	-0.0000436362	0
-9.4664052228	-4.8893907225	-4.0681572035	-0.0000427264	0
-9.4557762585	-4.904117094	-4.0764524715	-0.0000418372	0
-9.445147343	-4.9188501329	-4.084738972	-0.0000409682	0
-9.4345184759	-4.9335892972	-4.0930160649	-0.0000401188	0
-9.4238896566	-4.9483340331	-4.1012832785	-0.0000392888	0
-9.4132608848	-4.963084503	-4.1095407007	-0.0000384776	0
-9.4026321606	-4.977842131	-4.1177889348	-0.0000376847	0
-9.3920034841	-4.992608234	-4.1260285373	-0.0000369095	0
-9.3813748554	-5.0073840055	-4.1342601883	-0.0000361517	0
-9.3707462746	-5.0221705314	-4.1424846955	-0.0000354106	0
-9.3601177418	-5.0369688053	-4.1507029987	-0.0000346859	0
-9.3494892573	-5.0517797443	-4.158916174	-0.0000339771	0
-9.338860821	-5.0666042023	-4.1671254379	-0.0000332836	0
-9.3282324333	-5.0814429821	-4.1753321504	-0.0000326052	0
-9.3176040942	-5.0962968469	-4.1835378177	-0.0000319412	0
-9.306975804	-5.1111665301	-4.1917440958	-0.0000312913	0
-9.2963475628	-5.1260527441	-4.1999527915	-0.0000306551	0
-9.2857193709	-5.1409562249	-4.2081658653	-0.000030032	0
-9.2750912284	-5.1558778808	-4.2163854318	-0.0000294218	0
-9.2644631357	-5.1708185688	-4.2246137231	-0.0000288239	0
-9.2538350928	-5.1857783647	-4.2328527241	-0.0000282381	0
-9.2432070995	-5.2007568989	-4.2411044048	-0.0000276639	0
-9.2325791559	-5.2157536963	-4.2493708458	-0.000027101	0
-9.2219512617	-5.2307681816	-4.2576542359	-0.0000265491	0
-9.211323417	-5.245799682	-4.2659568713	-0.0000260079	0
-9.2006956213	-5.2608474293	-4.2742810961	-0.0000254769	0
-9.1900678746	-5.2759105638	-4.2826288296	-0.000024956	0
-9.1794401765	-5.2909881378	-4.2910017826	-0.0000244449	0
-9.1688125267	-5.3060791204	-4.2994015389	-0.0000239433	0
-9.1581849249	-5.3211824018	-4.3078295585	-0.000023451	0
-9.1475573707	-5.3362967987	-4.316287179	-0.0000229678	0
-9.1369298637	-5.3514210598	-4.3247756188	-0.0000224935	0
-9.1263024034	-5.3665539046	-4.3332959981	-0.0000220278	0
-9.1156749896	-5.3816954222	-4.3418500801	-0.0000215706	0
-9.1050476228	-5.3968473556	-4.3504398169	-0.0000211217	0
-9.0944203032	-5.4120111587	-4.3590667389	-0.0000206807	0
-9.0837930314	-5.4271880508	-4.3677322235	-0.0000202476	0
-9.0731658076	-5.4423790347	-4.3764375017	-0.0000198222	0
-9.0625386321	-5.457584913	-4.3851836646	-0.0000194043	0
-9.0519115053	-5.4728063047	-4.3939716707	-0.0000189938	0
-9.0412844274	-5.4880436605	-4.4028023513	-0.0000185905	0
-9.0306573986	-5.503297278	-4.4116764181	-0.0000181943	0
-9.0200304192	-5.5185673159	-4.4205944689	-0.0000178051	0
-9.0094034894	-5.5338538089	-4.4295569943	-0.0000174228	0
-8.9987766092	-5.5491566804	-4.4385643841	-0.0000170472	0
-8.9881497788	-5.5644757576	-4.4476169341	-0.0000166783	0
-8.9775229983	-5.57981085	-4.4567148517	-0.000016316	0
-8.9668962678	-5.5951617495	-4.4658582631	-0.0000159602	0
-8.9562695873	-5.6105282014	-4.4750472189	-0.0000156108	0
-8.9456429568	-5.6259099146	-4.4842817004	-0.0000152677	0
-8.9350163764	-5.6413065718	-4.493561625	-0.0000149309	0
-8.9243898459	-5.6567178385	-4.5028868518	-0.0000146002	0
-8.9137633655	-5.6721433703	-4.5122571863	-0.0000142756	0
-8.9031369349	-5.6875828195	-4.5216723936	-0.000013957	0
-8.8925105541	-5.7030358392	-4.5311329311	-0.0000136443	0
-8.881884223	-5.7185020863	-4.5406396942	-0.0000133373	0
-8.8712579415	-5.7339812213	-4.5501935511	-0.0000130361	0
-8.8606317093	-5.7494729061	-4.5597953428	-0.0000127405	0
-8.8500055265	-5.7649767989	-4.5694458826	-0.0000124504	0
-8.8393793926	-5.7804925456	-4.5791459536	-0.0000121657	0
-8.8287533077	-5.7960200928	-4.5888965076	-0.0000118863	0
-8.8181272722	-5.8115624276	-4.5986999448	-0.0000116121	0
-8.8075012874	-5.8271228021	-4.6085575646	-0.0000113429	0
-8.7968753543	-5.8427041987	-4.6184704835	-0.0000110787	0
-8.7862494739	-5.8583088364	-4.6284394102	-0.0000108195	0
-8.7756236471	-5.8739377672	-4.6384645328	-0.000010565	0
-8.7649978744	-5.8895918091	-4.6485460017	-0.0000103154	0
-8.7543721565	-5.9052715941	-4.6586838965	-0.0000100704	0
-8.7437464939	-5.9209775745	-4.6688782352	-0.0000098301	0
-8.7331208873	-5.936710032	-4.6791289831	-0.0000095944	0
-8.7224953371	-5.9524690883	-4.6894360648	-0.0000093633	0
-8.7118698437	-5.9682547171	-4.6997993775	-0.0000091366	0
-8.7012444075	-5.9840667576	-4.7102188051	-0.0000089144	0
-8.6906190286	-5.9999049295	-4.7206942348	-0.0000086966	0
-8.6799937075	-6.0157688181	-4.7312255751	-0.000008483	0
-8.6693684441	-6.0316578268	-4.7418127755	-0.0000082738	0
-8.6587432385	-6.0475712974	-4.7524558482	-0.0000080687	0
-8.6481180906	-6.0635085394	-4.7631548913	-0.0000078678	0
-8.6374930005	-6.0794688506	-4.773910114	-0.000007671	0
-8.6268679678	-6.0954515405	-4.7847218644	-0.0000074782	0
-8.6162429922	-6.1114559538	-4.7955906584	-0.0000072894	0
-8.6056180733	-6.1274814964	-4.8065172111	-0.0000071045	0
-8.5949932107	-6.1435276617	-4.8175026481	-0.0000069233	0
-8.5843684037	-6.1595940591	-4.8285488985	-0.000006746	0
-8.5737436516	-6.1756804428	-4.839658222	-0.0000065723	0
-8.5631189537	-6.1917867427	-4.8508332101	-0.0000064021	0
-8.5524943091	-6.2079130958	-4.8620768267	-0.0000062354	0
-8.5418697168	-6.2240598784	-4.8733924529	-0.0000060722	0
-8.531245176	-6.2402294058	-4.8847851008	-0.0000059122	0
-8.5206206894	-6.2564382938	-4.8962699644	-0.0000057553	0
-8.5099962608	-6.2727063431	-4.9078639608	-0.0000056011	0
-8.4993718936	-6.2890497514	-4.9195810876	-0.0000054497	0
-8.4887475911	-6.3054820222	-4.9314331726	-0.0000053007	0
-8.4781233561	-6.3220146289	-4.9434303981	-0.0000051541	0
-8.4674991916	-6.3386574649	-4.9555816467	-0.0000050098	0
-8.4568751001	-6.3554191563	-4.9678947368	-0.0000048678	0
-8.4462510843	-6.372307285	-4.9803765846	-0.000004728	0
-8.4356271466	-6.3893285501	-4.9930333165	-0.0000045904	0
-8.4250032897	-6.4064888861	-5.0058703467	-0.000004455	0
-8.4143795159	-6.4237935499	-5.0188924284	-0.0000043218	0
-8.4037558274	-6.441247184	-5.0321036869	-0.0000041907	0
-8.3931322268	-6.4588538621	-5.0455076376	-0.0000040619	0
-8.3825087162	-6.4766171184	-5.0591071927	-0.0000039353	0
-8.3718852979	-6.4945398784	-5.0729046585	-0.0000038109	0
-8.3612619741	-6.512624501	-5.0869017255	-0.0000036888	0
-8.350638747	-6.5308728279	-5.1010994512	-0.0000035689	0
-8.3400156186	-6.5492861808	-5.1154982389	-0.0000034514	0
-8.329392591	-6.5678653524	-5.1300978099	-0.0000033362	0
-8.3187696663	-6.5866104194	-5.1448970364	-0.0000032234	0
-8.3081468458	-6.605519403	-5.1598930715	-0.000003113	0
-8.2975241309	-6.6245894052	-5.1750825572	-0.0000030051	0
-8.2869015224	-6.6438166643	-5.1904610871	-0.0000028997	0
-8.2762790212	-6.6631964463	-5.2060231309	-0.0000027968	0
-8.2656566277	-6.6827229488	-5.2217619459	-0.0000026965	0
-8.2550343424	-6.7023891919	-5.2376694367	-0.0000025987	0
-8.2444121653	-6.7221868937	-5.2537359954	-0.0000025036	0
-8.2337900961	-6.7421063274	-5.2699503212	-0.0000024112	0
-8.2231681345	-6.7621361575	-5.2862992142	-0.0000023215	0
-8.2125462796	-6.7822632511	-5.3027673393	-0.0000022345	0
-8.2019245302	-6.8024724574	-5.3193369545	-0.0000021503	0
-8.1913028846	-6.8227463501	-5.3359875953	-0.0000020689	0
-8.1806813409	-6.8430654104	-5.3526961051	-0.0000019903	0
-8.1700598985	-6.8634151845	-5.3694425565	-0.0000019145	0
-8.1594385578	-6.8837865507	-5.3862116947	-0.0000018415	0
-8.1488173193	-6.904171229	-5.4029895245	-0.0000017713	0
-8.1381961835	-6.9245615771	-5.4197631111	-0.0000017037	0
-8.1275751511	-6.9449505856	-5.4365205717	-0.0000016388	0
-8.1169542227	-6.9653318684	-5.453251061	-0.0000015765	0
-8.1063333989	-6.9856996516	-5.4699447532	-0.0000015167	0
-8.0957126804	-7.0060487593	-5.48659282	-0.0000014592	0
-8.0850920678	-7.0263745978	-5.5031874052	-0.0000014042	0
-8.0744715621	-7.046673144	-5.5197215979	-0.0000013514	0
-8.0638511638	-7.0669409353	-5.5361894021	-0.0000013008	0
-8.0532308737	-7.0871750315	-5.5525857068	-0.0000012523	0
-8.0426106927	-7.1073729944	-5.5689062542	-0.0000012058	0
-8.0319906215	-7.1275328667	-5.5851476071	-0.0000011612	0
-8.021370661	-7.1476531517	-5.6013071174	-0.0000011185	0
-8.010750812	-7.167732793	-5.617382894	-0.0000010776	0
-8.0000000014	-7.1880186219	-5.6335703183	-0.0000010379	0
-7.9893803793	-7.2080149548	-5.6494747274	-0.0000010003	0
-7.9787608712	-7.2279699216	-5.6652935014	-0.0000009643	0
-7.9681414781	-7.2478840355	-5.6810269439	-0.0000009298	0
-7.9575222007	-7.2677581557	-5.6966759308	-0.0000008966	0
-7.94690304	-7.2875934706	-5.7122418866	-0.0000008648	0
-7.9362839968	-7.3073914824	-5.727726762	-0.0000008343	0
-7.9256650719	-7.3271539932	-5.7431330143	-0.0000008051	0
-7.9150462662	-7.3468830913	-5.7584635883	-0.0000007769	0
-7.9044275806	-7.3665811398	-5.7737219001	-0.0000007499	0
-7.8938090158	-7.3862507651	-5.788911823	-0.000000724	0
-7.8831905727	-7.4058948482	-5.8040376747	-0.000000699	0
-7.872572252	-7.4255165158	-5.8191042081	-0.000000675	0
-7.8619540545	-7.4451191783	-5.8341166364	-0.0000006519	0
-7.8513359815	-7.4647079098	-5.849081516	-0.0000006297	0
-7.8407180348	-7.4842876292	-5.8640034153	-0.0000006082	0
-7.8301002159	-7.5038604765	-5.8788841648	-0.0000005876	0
-7.8194825259	-7.5234269481	-5.8937242414	-0.0000005677	0
-7.808864966	-7.5429874362	-5.9085240291	-0.0000005486	0
-7.7982475372	-7.5625422861	-5.9232838741	-0.0000005301	0
-7.7876302406	-7.5820917963	-5.9380040846	-0.0000005123	0
-7.7770130773	-7.6016362176	-5.9526849308	-0.0000004952	0
-7.7663960483	-7.6211757692	-5.9673266453	-0.0000004786	0
-7.7557791547	-7.6407106364	-5.9819294223	-0.0000004627	0
-7.7451623976	-7.6602409571	-5.9964934178	-0.0000004473	0
-7.7345457779	-7.6797668215	-6.0110187491	-0.0000004325	0
-7.7239292968	-7.6992882698	-6.025505494	-0.0000004182	0
-7.7133129553	-7.7188052917	-6.039953691	-0.0000004044	0
-7.7026967542	-7.7383178247	-6.0543633377	-0.0000003911	0
-7.6920806947	-7.7578257522	-6.0687343909	-0.0000003783	0
-7.6814647776	-7.7773289022	-6.0830667652	-0.0000003659	0
-7.670849004	-7.796827045	-6.0973603324	-0.000000354	0
-7.6602333746	-7.8163198918	-6.1116149203	-0.0000003425	0
-7.6496178903	-7.8358070919	-6.1258303117	-0.0000003314	0
-7.6390025521	-7.8552882307	-6.1400062433	-0.0000003207	0
-7.6283873606	-7.8747628275	-6.154142404	-0.0000003103	0
-7.6177723168	-7.8942303324	-6.1682384339	-0.0000003004	0
-7.6071574212	-7.913690124	-6.1822939229	-0.0000002907	0
-7.5965426746	-7.9331415061	-6.1963084083	-0.0000002814	0
-7.5859280775	-7.9525837048	-6.2102813741	-0.0000002725	0
-7.5753136307	-7.9720158648	-6.2242122481	-0.0000002638	0
-7.5646993345	-7.9914370463	-6.2381004006	-0.0000002554	0
-7.5540851895	-8.0108462202	-6.2519451417	-0.0000002474	0
-7.5434711961	-8.0302422657	-6.2657457198	-0.0000002396	0
-7.5328573545	-8.0496239648	-6.2795013182	-0.0000002321	0
-7.5222436653	-8.0689908181	-6.2932116296	-0.0000002248	0
-7.51163013	-8.0883453674	-6.3068785936	-0.0000002178	0
-7.5010167503	-8.1076908434	-6.3205047143	-0.000000211	0
-7.4904035283	-8.1270303591	-6.3340923907	-0.0000002045	0
-7.4797904658	-8.1463669172	-6.3476439237	-0.0000001981	0
-7.4691775648	-8.1657034178	-6.3611615228	-0.000000192	0
-7.4585648274	-8.1850426653	-6.3746473117	-0.0000001861	0
-7.4479522559	-8.2043873739	-6.3881033342	-0.0000001804	0
-7.4373398523	-8.2237401735	-6.4015315589	-0.0000001749	0
-7.426727619	-8.2431036148	-6.4149338839	-0.0000001695	0
-7.4161155583	-8.2624801739	-6.4283121412	-0.0000001644	0
-7.4055036727	-8.2818722574	-6.4416681007	-0.0000001593	0
-7.3948919646	-8.3012822058	-6.4550034738	-0.0000001545	0
-7.3842804365	-8.3207122982	-6.4683199175	-0.0000001498	0
-7.3736690909	-8.3401647562	-6.4816190374	-0.0000001453	0
-7.3630579305	-8.3596415223	-6.4949022489	-0.0000001409	0
-7.3524469572	-8.3791426316	-6.5081696767	-0.0000001366	0
-7.3418361724	-8.3986671558	-6.521420702	-0.0000001325	0
-7.3312255778	-8.4182141093	-6.5346546592	-0.0000001285	0
-7.3206151748	-8.4377824616	-6.547870847	-0.0000001246	0
-7.3100049647	-8.4573711351	-6.5610685277	-0.0000001208	0
-7.2993949488	-8.476979003	-6.5742469255	-0.0000001172	0
-7.2887851285	-8.4966048863	-6.5874052251	-0.0000001137	0
-7.2781755048	-8.5162475515	-6.6005425704	-0.0000001103	0
-7.2675660789	-8.535905708	-6.6136580625	-0.000000107	0
-7.2569568517	-8.5555780051	-6.6267507584	-0.0000001038	0
-7.2463478241	-8.5752630289	-6.6398196695	-0.0000001007	0
-7.2357389971	-8.5949592994	-6.6528637591	-0.0000000977	0
-7.2251303713	-8.614665267	-6.6658819411	-0.0000000948	0
-7.2145219474	-8.634379309	-6.6788730777	-0.000000092	0
-7.203913726	-8.6540997261	-6.6918359775	-0.0000000893	0
-7.1933057074	-8.6738247385	-6.7047693931	-0.0000000866	0
-7.1826978922	-8.6935526456	-6.7176721254	-0.0000000841	0
-7.1720902814	-8.7132839417	-6.7305444457	-0.0000000816	0
-7.161482877	-8.7330206808	-6.7433878022	-0.0000000792	0
-7.1508756807	-8.75276488	-6.7562036077	-0.0000000769	0
-7.1402686945	-8.772518467	-6.7689931906	-0.0000000747	0
-7.1296619204	-8.7922832847	-6.7817577992	-0.0000000725	0
-7.1190553605	-8.8120610955	-6.7944986053	-0.0000000704	0
-7.1084490166	-8.831853585	-6.8072167076	-0.0000000683	0
-7.0978428911	-8.8516623654	-6.8199131346	-0.0000000664	0
-7.0872369859	-8.871488978	-6.8325888477	-0.0000000644	0
-7.0766313034	-8.8913348968	-6.845244743	-0.0000000626	0
-7.0660258457	-8.9112015295	-6.8578816539	-0.0000000608	0
-7.055420615	-8.9310902209	-6.870500353	-0.000000059	0
-7.0448156138	-8.9510022539	-6.8831015497	-0.0000000573	0
-7.0342108441	-8.9709388518	-6.8956858686	-0.0000000557	0
-7.0236063085	-8.9909011797	-6.9082538905	-0.0000000541	0
-7.0130020092	-9.0108903461	-6.9208061617	-0.0000000525	0
-7.0023979487	-9.0309074042	-6.9333431957	-0.000000051	0
-6.9917941294	-9.0509533537	-6.9458654747	-0.0000000496	0
-6.9811905536	-9.071029141	-6.9583734508	-0.0000000482	0
-6.9705872239	-9.091135662	-6.9708675484	-0.0000000468	0
-6.9599841426	-9.1112737639	-6.983348166	-0.0000000455	0
-6.9493813123	-9.1314442463	-6.9958156775	-0.0000000442	0
-6.9387787354	-9.1516478634	-7.0082704342	-0.0000000429	0
-6.9281764145	-9.1718853252	-7.0207127663	-0.0000000417	0
-6.917574352	-9.1921572998	-7.0331429845	-0.0000000405	0
-6.9069725504	-9.212464415	-7.0455613822	-0.0000000394	0
-6.8963710123	-9.2328072608	-7.0579682372	-0.0000000383	0
-6.8857697402	-9.2531863916	-7.0703638134	-0.0000000372	0
-6.8751687365	-9.2736022472	-7.0827483146	-0.0000000361	0
-6.8645680032	-9.2940540479	-7.095121198	-0.0000000351	0
-6.8539675418	-9.3145400927	-7.1074812946	-0.0000000341	0
-6.8433673536	-9.3350585959	-7.1198273914	-0.0000000332	0
-6.8327674399	-9.3556079083	-7.1321583722	-0.0000000322	0
-6.8221678028	-9.3761881485	-7.1444742612	-0.0000000313	0
-6.8115684448	-9.3968004331	-7.1567758663	-0.0000000304	0
-6.8009693683	-9.4174458405	-7.1690639796	-0.0000000296	0
-6.790370576	-9.4381253919	-7.181339358	-0.0000000288	0
-6.7797720703	-9.458840056	-7.1936027273	-0.000000028	0
-6.7691738539	-9.4795907522	-7.2058547849	-0.0000000272	0
-6.7585759293	-9.500378354	-7.2180962023	-0.0000000264	0
-6.7479782992	-9.5212036912	-7.2303276277	-0.0000000257	0
-6.7373809663	-9.5420675523	-7.2425496876	-0.000000025	0
-6.7267839331	-9.5629706855	-7.2547629888	-0.0000000243	0
-6.7161872024	-9.5839138006	-7.2669680796	-0.0000000236	0
-6.7055907769	-9.6048975693	-7.2791654368	-0.0000000229	0
-6.6949946592	-9.6259226261	-7.2913555013	-0.0000000223	0
-6.6843988522	-9.6469895688	-7.3035386791	-0.0000000217	0
-6.6738033585	-9.668098958	-7.3157153417	-0.0000000211	0
-6.6632081808	-9.6892513177	-7.3278858258	-0.0000000205	0
-6.652613322	-9.7104471348	-7.3400504341	-0.0000000199	0
-6.6420187847	-9.7316868587	-7.352209435	-0.0000000194	0
-6.6314245718	-9.7529709008	-7.3643630627	-0.0000000188	0
-6.6208306859	-9.7742996342	-7.376511517	-0.0000000183	0
-6.6102371298	-9.7956733929	-7.3886549636	-0.0000000178	0
-6.5996439063	-9.8170924713	-7.4007935334	-0.0000000173	0
-6.5890510181	-9.8385571238	-7.4129273227	-0.0000000168	0
-6.5784584678	-9.8600675637	-7.4250563932	-0.0000000164	0
-6.5678662584	-9.8816239634	-7.4371807716	-0.0000000159	0
-6.5572743923	-9.9032264536	-7.4493004499	-0.0000000155	0
-6.5466828723	-9.9248751229	-7.4614153848	-0.0000000151	0
-6.536091701	-9.9465700179	-7.4735254985	-0.0000000146	0
-6.5255008812	-9.9683111432	-7.4856306784	-0.0000000142	0
-6.5149104153	-9.9900984614	-7.4977307773	-0.0000000138	0
-6.5043203059	-10.0119318937	-7.5098256139	-0.0000000135	0
-6.4937305556	-10.0338113205	-7.5219149734	-0.0000000131	0
-6.483141167	-10.0557365883	-7.533998611	-0.0000000127	0
-6.4725521427	-10.0777080292	-7.5460765393	-0.0000000124	0
-6.4619634863	-10.0997273621	-7.5581496863	-0.000000012	0
-6.4513752016	-10.1217965359	-7.570219175	-0.0000000117	0
-6.4407872923	-10.1439174636	-7.5822860884	-0.0000000114	0
-6.4301997622	-10.1660920189	-7.5943514679	-0.0000000111	0
-6.4196126154	-10.1883220342	-7.6064163117	-0.0000000108	0
-6.4090258558	-10.2106092977	-7.6184815732	-0.0000000105	0
-6.3984394876	-10.2329555512	-7.6305481598	-0.0000000102	0
-6.3878535149	-10.255362488	-7.6426169457	-0.0000000099	0
-6.3772679419	-10.2778317508	-7.6546888106	-0.0000000096	0
-6.3666827729	-10.3003649306	-7.6667645983	-0.0000000094	0
-6.3560980122	-10.3229634867	-7.6788450701	-0.0000000091	0
-6.3455136637	-10.3456281558	-7.6909305732	-0.0000000089	0
-6.334929731	-10.368359303	-7.7030212013	-0.0000000086	0
-6.324346218	-10.3911572787	-7.7151170302	-0.0000000084	0
-6.3137631283	-10.4140224263	-7.7272181233	-0.0000000082	0
-6.3031804658	-10.4369550832	-7.7393245321	-0.0000000079	0
-6.292598234	-10.4599555815	-7.7514362969	-0.0000000077	0
-6.2820164368	-10.4830242479	-7.763553447	-0.0000000075	0
-6.2714350779	-10.5061614036	-7.7756760001	-0.0000000073	0
-6.260854161	-10.5293673641	-7.787803963	-0.0000000071	0
-6.2502736899	-10.5526424384	-7.7999373305	-0.0000000069	0
-6.2396936683	-10.5759869281	-7.8120760859	-0.0000000067	0
-6.2291141	-10.5994011262	-7.8242201996	-0.0000000065	0
-6.2185349887	-10.6228853161	-7.8363696292	-0.0000000063	0
-6.2079563381	-10.64643977	-7.8485243184	-0.0000000062	0
-6.1973781521	-10.6700647476	-7.8606841966	-0.000000006	0
-6.1868004343	-10.6937604942	-7.8728491782	-0.0000000058	0
-6.1762231885	-10.7175272393	-7.8850191616	-0.0000000057	0
-6.1656464184	-10.7413651951	-7.8971940285	-0.0000000055	0
-6.1550701277	-10.7652745545	-7.9093736434	-0.0000000054	0
-6.1444943202	-10.7892554897	-7.9215578523	-0.0000000052	0
-6.1339189995	-10.8133081506	-7.9337464828	-0.0000000051	0
-6.1233441692	-10.8374326633	-7.9459393426	-0.0000000049	0
-6.1127698331	-10.861629169	-7.9581362396	-0.0000000048	0
-6.1021959952	-10.8858978639	-7.9703367136	-0.0000000047	0
-6.0916226594	-10.9102385236	-7.9825394718	-0.0000000045	0
-6.0810498299	-10.9346510569	-7.9947433721	-0.0000000044	0
-6.0704775111	-10.9591355296	-8.0069474635	-0.0000000043	0
-6.0599057071	-10.9836921603	-8.019150981	-0.0000000042	0
-6.0493344224	-11.0083213146	-8.0313533414	-0.000000004	0
-6.0387636614	-11.0330235001	-8.0435541395	-0.0000000039	0
-6.0281934286	-11.0577993606	-8.0557531432	-0.0000000038	0
-6.0176237287	-11.0826496695	-8.067950283	-0.0000000037	0
-6.0070545662	-11.1075753243	-8.0801456458	-0.0000000036	0
-5.9964859459	-11.1325773395	-8.0923394696	-0.0000000035	0
-5.9859178726	-11.1576568412	-8.1045321378	-0.0000000034	0
-5.9753503512	-11.1828150607	-8.1167241742	-0.0000000033	0
-5.9647833865	-11.2080533285	-8.1289162374	-0.0000000032	0
-5.9542169835	-11.2333730692	-8.141109116	-0.0000000031	0
-5.9436511472	-11.2587757958	-8.1533037242	-0.0000000031	0
-5.9330858828	-11.2842631053	-8.1655010976	-0.000000003	0
-5.9225211954	-11.3098366745	-8.1777023892	-0.0000000029	0
-5.91195709	-11.3354982557	-8.1899088664	-0.0000000028	0
-5.901393572	-11.3612496744	-8.2021219078	-0.0000000027	0
-5.8908306465	-11.3870928258	-8.2143430011	-0.0000000027	0
-5.880268319	-11.4130296736	-8.226573741	-0.0000000026	0
-5.8697065946	-11.4390622483	-8.2388158281	-0.0000000025	0
-5.8591454788	-11.4651926473	-8.2510710679	-0.0000000024	0
-5.848584977	-11.4914230346	-8.2633413706	-0.0000000024	0
-5.8380250946	-11.5177556423	-8.2756287515	-0.0000000023	0
-5.827465837	-11.5441927723	-8.2879353318	-0.0000000022	0
-5.8169072097	-11.5707367991	-8.3002633398	-0.0000000022	0
-5.8063492184	-11.5973901732	-8.3126151131	-0.0000000021	0
-5.7957918685	-11.6241554257	-8.3249931007	-0.0000000021	0
-5.7852351656	-11.6510351734	-8.3373998663	-0.000000002	0
-5.7746791154	-11.6780321251	-8.349838091	-0.0000000019	0
-5.7641237237	-11.7051490879	-8.3623105777	-0.0000000019	0
-5.753568996	-11.7323889579	-8.3748202425	-0.0000000018	0
-5.7430149372	-11.7597532727	-8.3873694292	-0.0000000018	0
-5.7324615467	-11.7872372117	-8.3999574252	-0.0000000017	0
-5.721908822	-11.8148339758	-8.4125823852	-0.0000000017	0
-5.7113567596	-11.8425367918	-8.4252425066	-0.0000000016	0
-5.7008053556	-11.8703389954	-8.4379360585	-0.0000000016	0
-5.6902546053	-11.8982341242	-8.4506614147	-0.0000000015	0
-5.6797045039	-11.9262160188	-8.4634170549	-0.0000000015	0
-5.6691550457	-11.9542789332	-8.4762014058	-0.0000000015	0
-5.6586062255	-11.9824176492	-8.4890130904	-0.0000000014	0
-5.6480580375	-12.0106275933	-8.5018510142	-0.0000000014	0
-5.6375104764	-12.038904951	-8.5147144004	-0.0000000013	0
-5.6269635371	-12.067246775	-8.5276028225	-0.0000000013	0
-5.6164172153	-12.0956510811	-8.5405162319	-0.0000000013	0
-5.605871507	-12.1241169282	-8.5534549798	-0.0000000012	0
-5.5953264094	-12.1526444777	-8.5664198317	-0.0000000012	0
-5.5847819206	-12.1812350298	-8.579411973	-0.0000000011	0
-5.5742380398	-12.2098910347	-8.5924330073	-0.0000000011	0
-5.5636947674	-12.2386160778	-8.6054849453	-0.0000000011	0
-5.5531521054	-12.2674148421	-8.6185701859	-0.000000001	0
-5.5426100569	-12.296293049	-8.6316914918	-0.000000001	0
-5.5320686265	-12.3252573814	-8.6448519589	-0.000000001	0
-5.5215278201	-12.3543153783	-8.6580549829	-0.000000001	0
-5.5109876454	-12.3834753144	-8.6713042244	-9E-10	0
-5.5004481109	-12.4127461441	-8.684603573	-9E-10	0
-5.4899092269	-12.4421374043	-8.697957113	-9E-10	0
-5.4793710049	-12.4716591192	-8.7113690912	-8E-10	0
-5.4688334574	-12.501321711	-8.7248438874	-8E-10	0
-5.4582965985	-12.5311359197	-8.7383859883	-8E-10	0
-5.4477604432	-12.5611127308	-8.7519999651	-8E-10	0
-5.4372250076	-12.5912633135	-8.7656904546	-7E-10	0
-5.426690309	-12.6215989676	-8.7794621437	-7E-10	0
-5.4161563653	-12.6521306848	-8.7933195815	-7E-10	0
-5.4056231904	-12.682864058	-8.8072650636	-7E-10	0
-5.3950907953	-12.7138014449	-8.8212999783	-7E-10	0
-5.3845591908	-12.7449451621	-8.8354257778	-6E-10	0
-5.3740283881	-12.7762975498	-8.8496439628	-6E-10	0
-5.363498398	-12.8078609716	-8.8639560845	-6E-10	0
-5.3529692316	-12.8396378141	-8.8783637467	-6E-10	0
-5.3424409	-12.8716304872	-8.8928686083	-6E-10	0
-5.3319134144	-12.9038414237	-8.9074723854	-5E-10	0
-5.321386786	-12.9362730792	-8.9221768548	-5E-10	0
-5.3108610259	-12.9689279317	-8.9369838563	-5E-10	0
-5.3003361455	-13.001808482	-8.951895298	-5E-10	0
-5.2898121562	-13.0349172526	-8.9669133524	-5E-10	0
-5.2792890693	-13.0682567883	-8.9820403486	-5E-10	0
-5.2687668963	-13.1018296555	-8.9972786116	-4E-10	0
-5.2582456487	-13.1356384421	-9.0126304547	-4E-10	0
-5.247725338	-13.1696857571	-9.0280981714	-4E-10	0
-5.2372059759	-13.2039742308	-9.0436840281	-4E-10	0
-5.2266875739	-13.238506514	-9.0593902551	-4E-10	0
-5.216170144	-13.2732852779	-9.0752190389	-4E-10	0
-5.2056536977	-13.3083132141	-9.0911725131	-4E-10	0
-5.195138247	-13.343593034	-9.1072527505	-3E-10	0
-5.1846238037	-13.3791274686	-9.1234617548	-3E-10	0
-5.1741103797	-13.4149192627	-9.1398014528	-3E-10	0
-5.1635979871	-13.450971136	-9.1562736876	-3E-10	0
-5.1530866379	-13.487285808	-9.1728802113	-3E-10	0
-5.1425763441	-13.5238660035	-9.1896226802	-3E-10	0
-5.1320671179	-13.560714453	-9.206502649	-3E-10	0
-5.1215589716	-13.5978338921	-9.2235215671	-3E-10	0
-5.1110519174	-13.6352270616	-9.2406807762	-2E-10	0
-5.1005459676	-13.6728967072	-9.2579815077	-2E-10	0
-5.0900411345	-13.710845579	-9.275424882	-2E-10	0
-5.0795374307	-13.7490764316	-9.2930119092	-2E-10	0
-5.0690348684	-13.7875920237	-9.3107434899	-2E-10	0
-5.0585334604	-13.8263951175	-9.3286204171	-2E-10	0
-5.0480332191	-13.8654884789	-9.3466433796	-2E-10	0
-5.0375341572	-13.9048748772	-9.3648129658	-2E-10	0
-5.0270362873	-13.9445570886	-9.3831296693	-2E-10	0
-5.0165396224	-13.9845380597	-9.4015939678	-2E-10	0
-5.0060441756	-14.0248210046	-9.4202063725	-2E-10	0
-4.9955499603	-14.0654091666	-9.4389673259	-2E-10	0
-4.9850569899	-14.106305799	-9.4578771996	-2E-10	0
-4.9745652778	-14.1475141673	-9.4769363007	-1E-10	0
-4.9640748378	-14.1890375498	-9.496144878	-1E-10	0
-4.9535856835	-14.230879239	-9.5155031287	-1E-10	0
-4.9430978288	-14.2730425431	-9.5350114524	-1E-10	0
-4.9326112876	-14.3155307865	-9.5546705529	-1E-10	0
-4.9221260738	-14.3583473116	-9.5744811631	-1E-10	0
-4.9116422016	-14.4014954789	-9.5944440451	-1E-10	0
-4.9011596853	-14.4449786688	-9.6145599909	-1E-10	0
-4.8906785392	-14.488800282	-9.6348298239	-1E-10	0
-4.8801987776	-14.5329637402	-9.6552543992	-1E-10	0
-4.8697204153	-14.5774724873	-9.675834605	-1E-10	0
-4.8592434668	-14.6223299896	-9.6965713632	-1E-10	0
-4.848767947	-14.6675397367	-9.7174656304	-1E-10	0
-4.8382938706	-14.713105242	-9.7385183987	-1E-10	0
-4.8278212528	-14.7590300429	-9.7597306963	-1E-10	0
-4.8173501087	-14.8053177017	-9.7811035884	-1E-10	0
-4.8068804534	-14.8519718054	-9.802638178	-1E-10	0
-4.7964123023	-14.8989959878	-9.8243356063	-1E-10	0
-4.785945671	-14.9463940741	-9.8461970534	-1E-10	0
-4.7754805751	-14.9941699421	-9.8682237392	-1E-10	0
-4.7650170301	-15	-9.8904169234	-1E-10	0
-4.7545550521	-15	-9.9127779062	-1E-10	0
-4.7440946569	-15	-9.9353080291	-1E-10	0
-4.7336358606	-15	-9.9580086735	0	0
-4.7231786795	-15	-9.9808812672	0	0
-4.7127231299	-15	-10.0039272756	0	0
-4.7022692282	-15	-10.0271482055	0	0
-4.691816991	-15	-10.050545606	0	0
-4.6813664351	-15	-10.0741210687	0	0
-4.6709175773	-15	-10.0978762281	0	0
-4.6604704345	-15	-10.1218127617	0	0
-4.6500250239	-15	-10.1459323901	0	0
-4.6395813625	-15	-10.1702368776	0	0
-4.6291394678	-15	-10.1947280318	0	0
-4.6186993572	-15	-10.219407708	0	0
-4.6082610483	-15	-10.2442778152	0	0
-4.5978245589	-15	-10.2693403141	0	0
-4.5873899069	-15	-10.294597217	0	0
-4.5769571103	-15	-10.3200505878	0	0
-4.5665261873	-15	-10.3457025333	0	0
-4.5560971563	-15	-10.371554911	0	0
-4.5456700357	-15	-10.3976094576	0	0
-4.5352448442	-15	-10.4238679232	0	0
-4.5248216006	-15	-10.4503320714	0	0
-4.5144003239	-15	-10.4770036792	0	0
-4.503981033	-15	-10.5038845371	0	0
-4.4935637475	-15	-10.5309764487	0	0
-4.4831484865	-15	-10.5582812315	0	0
-4.4727352699	-15	-10.5858007158	0	0
-4.4623241172	-15	-10.6135367455	0	0
-4.4519150485	-15	-10.6414911777	0	0
-4.4415080837	-15	-10.6696658828	0	0
-4.4311032433	-15	-10.6980627443	0	0
-4.4207005475	-15	-10.7266836589	0	0
-4.410300017	-15	-10.7555305364	0	0
-4.3999016726	-15	-10.7846052997	0	0
-4.3895055352	-15	-10.8139098847	0	0
-4.3791116258	-15	-10.8434462404	0	0
-4.3687199659	-15	-10.8732163284	0	0
-4.3583305769	-15	-10.9032221235	0	0
-4.3479434803	-15	-10.933465613	0	0
-4.3375586982	-15	-10.9639487972	0	0
-4.3271762523	-15	-10.9946736888	0	0
-4.3167961651	-15	-11.0256423132	0	0
-4.3064184587	-15	-11.0568567083	0	0
-4.2960431558	-15	-11.0883189246	0	0
-4.2856702792	-15	-11.1200310247	0	0
-4.2752998518	-15	-11.1519950837	0	0
-4.2649318966	-15	-11.1842131886	0	0
-4.254566437	-15	-11.2166874388	0	0
-4.2442034966	-15	-11.2494199455	0	0
-4.2338430989	-15	-11.2824128319	0	0
-4.223485268	-15	-11.3156682314	0	0
-4.2131300277	-15	-11.349188264	0	0
-4.2027774023	-15	-11.3829750446	0	0
-4.1924274162	-15	-11.4170307007	0	0
-4.1820800938	-15	-11.4513573737	0	0
-4.1717354599	-15	-11.485957218	0	0
-4.1613935395	-15	-11.5208324018	0	0
-4.1510543576	-15	-11.5559851068	0	0
-4.1407179397	-15	-11.5914175281	0	0
-4.1303843111	-15	-11.6271318741	0	0
-4.1200534977	-15	-11.663130367	0	0
-4.1097255254	-15	-11.6994152421	0	0
-4.0994004203	-15	-11.7359887485	0	0
-4.0890782087	-15	-11.7728531484	0	0
-4.0787589172	-15	-11.8100107175	0	0
-4.0684425725	-15	-11.8474637449	0	0
-4.0581292017	-15	-11.8852145331	0	0
-4.0478188318	-15	-11.9232653979	0	0
-4.0375114902	-15	-11.9616186684	0	0
-4.0272072047	-15	-12.0002766869	0	0
-4.0169060029	-15	-12.039241809	0	0
-4.006607913	-15	-12.0785164036	0	0
-3.9963129631	-15	-12.1181028526	0	0
-3.9860211818	-15	-12.1580035511	0	0
-3.9757325978	-15	-12.1982209075	0	0
-3.9654472399	-15	-12.2387573428	0	0
-3.9551651374	-15	-12.2796152915	0	0
-3.9448863196	-15	-12.3207972006	0	0
-3.9346108161	-15	-12.3623055303	0	0
-3.9243386568	-15	-12.4041427536	0	0
-3.9140698716	-15	-12.4463113562	0	0
-3.903804491	-15	-12.4888138367	0	0
-3.8935425454	-15	-12.5316527061	0	0
-3.8832840656	-15	-12.5748304882	0	0
-3.8730290826	-15	-12.6183497193	0	0
-3.8627776277	-15	-12.6622129482	0	0
-3.8525297322	-15	-12.7064227361	0	0
-3.842285428	-15	-12.7509816563	0	0
-3.832044747	-15	-12.7958922948	0	0
-3.8218077214	-15	-12.8411572461	0	0
-3.8115743835	-15	-12.886779081	0	0
-3.8013447658	-15	-12.9327603603	0	0
-3.7911189011	-15	-12.9791036564	0	0
-3.7808968224	-15	-13.0258115538	0	0
-3.7706785628	-15	-13.0728866493	0	0
-3.7604641559	-15	-13.1203315512	0	0
-3.7502536353	-15	-13.1681488799	0	0
-3.7400470349	-15	-13.2163412677	0	0
-3.7298443889	-15	-13.2649113585	0	0
-3.7196457318	-15	-13.3138618081	0	0
-3.709451098	-15	-13.3631952835	0	0
-3.6992605226	-15	-13.4129144635	0	0
-3.6890740407	-15	-13.4630220384	0	0
-3.6788916876	-15	-13.5135207097	0	0
-3.668713499	-15	-13.5644131901	0	0
-3.6585395107	-15	-13.6157022038	0	0
-3.6483697589	-15	-13.6673904858	0	0
-3.6382042799	-15	-13.7194807822	0	0
-3.6280431105	-15	-13.77197585	0	0
-3.6178862874	-15	-13.8248784603	0	0
-3.6077338478	-15	-13.8781913844	0	0
-3.5975858292	-15	-13.9319174115	0	0
-3.5874422691	-15	-13.9860593411	0	0
-3.5773032054	-15	-14.0406199835	0	0
-3.5671686764	-15	-14.0956021589	0	0
-3.5570387205	-15	-14.1510086979	0	0
-3.5469133764	-15	-14.206842441	0	0
-3.536792683	-15	-14.2631062388	0	0
-3.5266766796	-15	-14.3198029515	0	0
-3.5165654056	-15	-14.376935449	0	0
-3.5064589009	-15	-14.4345066108	0	0
-3.4963572053	-15	-14.4925193259	0	0
-3.4862603593	-15	-14.5509764924	0	0
-3.4761684034	-15	-14.6098810177	0	0
-3.4660813784	-15	-14.669235818	0	0
-3.4559993253	-15	-14.7290438187	0	0
-3.4459222857	-15	-14.7893079536	0	0
-3.4358503011	-15	-14.8500311652	0	0
-3.4257834135	-15	-14.9112164014	0	0
-3.4157216649	-15	-14.9728665718	0	0
-3.4056650974	-15	-15	0	0
-3.3956137537	-15	-15	0	0
-3.3855676764	-15	-15	0	0
-3.3755269084	-15	-15	0	0
-3.3654914931	-15	-15	0	0
-3.3554614738	-15	-15	0	0
-3.3454368943	-15	-15	0	0
-3.3354177985	-15	-15	0	0
-3.3254042308	-15	-15	0	0
-3.3153962357	-15	-15	0	0
-3.3053938578	-15	-15	0	0
-3.2953971421	-15	-15	0	0
-3.2854061341	-15	-15	0	0
-3.2754208791	-15	-15	0	0
-3.265441423	-15	-15	0	0
-3.2554678119	-15	-15	0	0
-3.245500092	-15	-15	0	0
-3.2355383099	-15	-15	0	0
-3.2255825125	-15	-15	0	0
-3.2156327468	-15	-15	0	0
-3.2056890603	-15	-15	0	0
-3.1957515005	-15	-15	0	0
-3.1858201154	-15	-15	0	0
-3.1758949531	-15	-15	0	0
-3.1659760619	-15	-15	0	0
-3.1560634907	-15	-15	0	0
-3.1461572883	-15	-15	0	0
-3.136257504	-15	-15	0	0
-3.1263641873	-15	-15	0	0
-3.1164773878	-15	-15	0	0
-3.1065971556	-15	-15	0	0
-3.096723541	-15	-15	0	0
-3.0868565946	-15	-15	0	0
-3.0769963671	-15	-15	0	0
-3.0671429096	-15	-15	0	0
-3.0572962734	-15	-15	0	0
-3.0474565102	-15	-15	0	0
-3.0376236719	-15	-15	0	0
-3.0277978103	-15	-15	0	0
-3.0179789776	-15	-15	0	0
-3.0081672259	-15	-15	0	0
