# Supplementary material for: A hot white dwarf merger remnant revealed by an ultraviolet detection of carbon
Source: Nat Astron. 2025 Aug 6;9(9):1347–55. doi: 10.1038/s41550-025-02590-y (PMC12446069; doi:10.1038/s41550-025-02590-y)
Supplement: Supplementary file 4 — Model envelope chemical profile of WD 0525+526 without any helium (Extended Data Fig. 4). [file 41550_2025_2590_MOESM4_ESM.csv]

logq	logH	logHe	logC	state
-17.992019368	-0.0001250079	-15	-3.5409092104	0
-17.981378746	-0.0001250079	-15	-3.5409092104	0
-17.970738128	-0.0001250079	-15	-3.5409092104	0
-17.960097514	-0.0001250079	-15	-3.5409092104	0
-17.949456905	-0.0001250079	-15	-3.5409092104	0
-17.938816299	-0.0001250079	-15	-3.5409092104	0
-17.928175698	-0.0001250079	-15	-3.5409092104	0
-17.9175351	-0.0001250079	-15	-3.5409092104	0
-17.906894506	-0.0001250079	-15	-3.5409092104	0
-17.896253915	-0.0001250079	-15	-3.5409092104	0
-17.885613327	-0.0001250079	-15	-3.5409092104	0
-17.874972743	-0.0001250079	-15	-3.5409092104	0
-17.864332162	-0.0001250079	-15	-3.5409092104	0
-17.853691584	-0.0001250079	-15	-3.5409092104	0
-17.843051008	-0.0001250079	-15	-3.5409092104	0
-17.832410435	-0.0001250079	-15	-3.5409092104	0
-17.821769864	-0.0001250079	-15	-3.5409092104	0
-17.811129295	-0.0001250079	-15	-3.5409092104	0
-17.800488728	-0.0001250079	-15	-3.5409092104	0
-17.789848163	-0.0001250079	-15	-3.5409092104	0
-17.779207597	-0.0001250079	-15	-3.5409092104	0
-17.768567031	-0.0001250079	-15	-3.5409092104	0
-17.757926464	-0.0001250079	-15	-3.5409092104	0
-17.747285895	-0.0001250079	-15	-3.5409092104	0
-17.736645325	-0.0001250079	-15	-3.5409092104	0
-17.726004752	-0.0001250079	-15	-3.5409092104	0
-17.715364176	-0.0001250079	-15	-3.5409092104	0
-17.704723597	-0.0001250079	-15	-3.5409092104	0
-17.694083014	-0.0001250079	-15	-3.5409092104	0
-17.683442428	-0.0001250079	-15	-3.5409092104	0
-17.672801838	-0.0001250079	-15	-3.5409092104	0
-17.662161244	-0.0001250079	-15	-3.5409092104	0
-17.651520646	-0.0001250079	-15	-3.5409092104	0
-17.640880044	-0.0001250079	-15	-3.5409092104	0
-17.630239438	-0.0001250079	-15	-3.5409092104	0
-17.619598828	-0.0001250079	-15	-3.5409092104	0
-17.608958215	-0.0001250079	-15	-3.5409092104	0
-17.598317599	-0.0001250079	-15	-3.5409092104	0
-17.587676979	-0.0001250079	-15	-3.5409092104	0
-17.577036356	-0.0001250079	-15	-3.5409092104	0
-17.56639573	-0.0001250079	-15	-3.5409092104	0
-17.5557551	-0.0001250079	-15	-3.5409092104	0
-17.545114467	-0.0001250079	-15	-3.5409092104	0
-17.53447383	-0.0001250079	-15	-3.5409092104	0
-17.523833191	-0.0001250079	-15	-3.5409092104	0
-17.51319255	-0.0001250079	-15	-3.5409092104	0
-17.502551907	-0.0001250079	-15	-3.5409092104	0
-17.491911263	-0.0001250079	-15	-3.5409092104	0
-17.48127062	-0.0001250079	-15	-3.5409092104	0
-17.470629977	-0.0001250079	-15	-3.5409092104	0
-17.459989335	-0.0001250079	-15	-3.5409092104	0
-17.449348695	-0.0001250079	-15	-3.5409092104	0
-17.438708057	-0.0001250079	-15	-3.5409092104	0
-17.428067422	-0.0001250079	-15	-3.5409092104	0
-17.417426791	-0.0001250079	-15	-3.5409092104	0
-17.406786164	-0.0001250079	-15	-3.5409092104	0
-17.396145541	-0.0001250079	-15	-3.5409092104	0
-17.38550492	-0.0001250079	-15	-3.5409092104	0
-17.374864301	-0.0001250079	-15	-3.5409092104	0
-17.364223684	-0.0001250079	-15	-3.5409092104	0
-17.35358307	-0.0001250079	-15	-3.5409092104	0
-17.342942458	-0.0001250079	-15	-3.5409092104	0
-17.332301849	-0.0001250079	-15	-3.5409092104	0
-17.321661243	-0.0001250079	-15	-3.5409092104	0
-17.311020643	-0.0001250079	-15	-3.5409092104	0
-17.300380048	-0.0001250079	-15	-3.5409092104	0
-17.289739461	-0.0001250079	-15	-3.5409092104	0
-17.279098883	-0.0001250079	-15	-3.5409092104	0
-17.268458316	-0.0001250079	-15	-3.5409092104	0
-17.257817761	-0.0001250079	-15	-3.5409092104	0
-17.247177221	-0.0001250079	-15	-3.5409092104	0
-17.236536699	-0.0001250079	-15	-3.5409092104	0
-17.225896194	-0.0001250079	-15	-3.5409092104	0
-17.215255707	-0.0001250079	-15	-3.5409092104	0
-17.204615238	-0.0001250079	-15	-3.5409092104	0
-17.193974788	-0.0001250079	-15	-3.5409092104	0
-17.183334356	-0.0001250079	-15	-3.5409092104	0
-17.172693943	-0.0001250079	-15	-3.5409092104	0
-17.162053552	-0.0001250079	-15	-3.5409092104	0
-17.151413181	-0.0001250079	-15	-3.5409092104	0
-17.140772834	-0.0001250079	-15	-3.5409092104	0
-17.130132512	-0.0001250079	-15	-3.5409092104	0
-17.119492215	-0.0001250079	-15	-3.5409092104	0
-17.108851946	-0.0001250079	-15	-3.5409092104	0
-17.098211706	-0.0001250079	-15	-3.5409092104	0
-17.087571498	-0.0001250079	-15	-3.5409092104	0
-17.076931323	-0.0001250079	-15	-3.5409092104	0
-17.066291184	-0.0001250079	-15	-3.5409092104	0
-17.055651081	-0.0001250079	-15	-3.5409092104	0
-17.045011017	-0.0001250079	-15	-3.5409092104	0
-17.034370991	-0.0001250079	-15	-3.5409092104	0
-17.023731004	-0.0001250079	-15	-3.5409092104	0
-17.013091056	-0.0001250079	-15	-3.5409092104	0
-17.002451147	-0.0001250079	-15	-3.5409092104	0
-16.991811279	-0.0001250079	-15	-3.5409092104	0
-16.981171451	-0.0001250079	-15	-3.5409092104	0
-16.970531663	-0.0001250079	-15	-3.5409092104	0
-16.959891917	-0.0001250079	-15	-3.5409092104	0
-16.949252212	-0.0001250079	-15	-3.5409092104	0
-16.938612549	-0.0001250079	-15	-3.5409092104	0
-16.927972928	-0.0001250079	-15	-3.5409092104	0
-16.917333349	-0.0001250079	-15	-3.5409092104	0
-16.906693814	-0.0001250079	-15	-3.5409092104	0
-16.896054321	-0.0001250079	-15	-3.5409092104	0
-16.885414871	-0.0001250079	-15	-3.5409092104	0
-16.874775465	-0.0001250079	-15	-3.5409092104	0
-16.864136102	-0.0001250079	-15	-3.5409092104	0
-16.853496783	-0.0001250079	-15	-3.5409092104	0
-16.842857508	-0.0001250079	-15	-3.5409092104	0
-16.832218278	-0.0001250079	-15	-3.5409092104	0
-16.821579092	-0.0001250079	-15	-3.5409092104	0
-16.810939951	-0.0001250079	-15	-3.5409092104	0
-16.800300853	-0.0001250079	-15	-3.5409092104	0
-16.789661799	-0.0001250079	-15	-3.5409092104	0
-16.779022788	-0.0001250079	-15	-3.5409092104	0
-16.768383818	-0.0001250079	-15	-3.5409092104	0
-16.757744889	-0.0001250079	-15	-3.5409092104	0
-16.747106	-0.0001250079	-15	-3.5409092104	0
-16.736467149	-0.0001250079	-15	-3.5409092104	0
-16.725828334	-0.0001250079	-15	-3.5409092104	0
-16.715189556	-0.0001250079	-15	-3.5409092104	0
-16.704550812	-0.0001250079	-15	-3.5409092104	0
-16.693912101	-0.0001250079	-15	-3.5409092104	0
-16.683273421	-0.0001250079	-15	-3.5409092104	0
-16.672634771	-0.0001250079	-15	-3.5409092104	0
-16.66199615	-0.0001250079	-15	-3.5409092104	0
-16.651357556	-0.0001250079	-15	-3.5409092104	0
-16.640718988	-0.0001250079	-15	-3.5409092104	0
-16.630080444	-0.0001250079	-15	-3.5409092104	0
-16.619441924	-0.0001250079	-15	-3.5409092104	0
-16.608803427	-0.0001250079	-15	-3.5409092104	0
-16.598164952	-0.0001250079	-15	-3.5409092104	0
-16.5875265	-0.0001250079	-15	-3.5409092104	0
-16.576888069	-0.0001250079	-15	-3.5409092104	0
-16.566249659	-0.0001250079	-15	-3.5409092104	0
-16.555611269	-0.0001250079	-15	-3.5409092104	0
-16.544972898	-0.0001250079	-15	-3.5409092104	0
-16.534334546	-0.0001250079	-15	-3.5409092104	0
-16.523696211	-0.0001250079	-15	-3.5409092104	0
-16.513057894	-0.0001250079	-15	-3.5409092104	0
-16.502419593	-0.0001250079	-15	-3.5409092104	0
-16.491781307	-0.0001250079	-15	-3.5409092104	0
-16.481143037	-0.0001250079	-15	-3.5409092104	0
-16.47050478	-0.0001250079	-15	-3.5409092104	0
-16.459866536	-0.0001250079	-15	-3.5409092104	0
-16.449228305	-0.0001250079	-15	-3.5409092104	0
-16.438590086	-0.0001250079	-15	-3.5409092104	0
-16.427951877	-0.0001250079	-15	-3.5409092104	0
-16.417313679	-0.0001250079	-15	-3.5409092104	0
-16.406675491	-0.0001250079	-15	-3.5409092104	0
-16.396037312	-0.0001250079	-15	-3.5409092104	0
-16.38539914	-0.0001250079	-15	-3.5409092104	0
-16.374760977	-0.0001250079	-15	-3.5409092104	0
-16.364122821	-0.0001250079	-15	-3.5409092104	0
-16.353484672	-0.0001250079	-15	-3.5409092104	0
-16.34284653	-0.0001250079	-15	-3.5409092104	0
-16.332208395	-0.0001250079	-15	-3.5409092104	0
-16.321570267	-0.0001250079	-15	-3.5409092104	0
-16.310932144	-0.0001250079	-15	-3.5409092104	0
-16.300294027	-0.0001250079	-15	-3.5409092104	0
-16.289655916	-0.0001250079	-15	-3.5409092104	0
-16.279017811	-0.0001250079	-15	-3.5409092104	0
-16.26837971	-0.0001250079	-15	-3.5409092104	0
-16.257741614	-0.0001250079	-15	-3.5409092104	0
-16.247103522	-0.0001250079	-15	-3.5409092104	0
-16.236465435	-0.0001250079	-15	-3.5409092104	0
-16.225827351	-0.0001250079	-15	-3.5409092104	0
-16.21518927	-0.0001250079	-15	-3.5409092104	0
-16.204551193	-0.0001250079	-15	-3.5409092104	0
-16.193913119	-0.0001250079	-15	-3.5409092104	0
-16.183275047	-0.0001250079	-15	-3.5409092104	0
-16.172636978	-0.0001250079	-15	-3.5409092104	0
-16.16199891	-0.0001250079	-15	-3.5409092104	0
-16.151360844	-0.0001838264	-15	-3.3734684366	0
-16.140722779	-0.0002702573	-15	-3.2061419967	0
-16.130084714	-0.0003972194	-15	-3.0389524662	0
-16.119446648	-0.0005836364	-15	-2.8719337141	0
-16.108808581	-0.0008571906	-15	-2.7051354468	0
-16.098170511	-0.0012582962	-15	-2.5386304272	0
-16.087532436	-0.0018457887	-15	-2.3725248993	0
-16.076894355	-0.0027049716	-15	-2.2069733857	0
-16.066256263	-0.0039587927	-15	-2.0421994407	0
-16.055618157	-0.0057829358	-15	-1.8785242015	0
-16.044980028	-0.00842531	-15	-1.7164042655	0
-16.034341866	-0.012229406	-15	-1.556479302	0
-16.023703656	-0.0176586361	-15	-1.3996265545	0
-16.013065378	-0.0253143688	-15	-1.2470129139	0
-16.002427001	-0.0359337667	-15	-1.1001245755	0
-15.991788486	-0.0503469337	-15	-0.9607415867	0
-15.981149783	-0.0693730173	-15	-0.8308186064	0
-15.97051083	-0.093652576	-15	-0.7122497172	0
-15.959871554	-0.1234534462	-15	-0.6065465862	0
-15.949231882	-0.1585298012	-15	-0.5145298071	0
-15.938591732	-0.1836398765	-15	-0.462406587	3
-15.927951425	-0.1965377306	-15	-0.4389076214	3
-15.917311191	-0.2080493117	-15	-0.4194978351	3
-15.906670925	-0.2148113734	-15	-0.4087146205	3
-15.896030683	-0.2192598184	-15	-0.4018525748	3
-15.885390436	-0.22240837	-15	-0.3971019279	3
-15.874750187	-0.2271761237	-15	-0.3900695091	3
-15.864109937	-0.2331219037	-15	-0.3815606498	3
-15.853469685	-0.237958607	-15	-0.3748431294	3
-15.842829434	-0.2419698597	-15	-0.3694051366	3
-15.832189182	-0.2453502455	-15	-0.3649128817	3
-15.821548934	-0.2482376795	-15	-0.3611393876	3
-15.81090873	-0.2507326255	-15	-0.3579249296	3
-15.800268512	-0.2540756118	-15	-0.3536832883	3
-15.78962833	-0.2581491728	-15	-0.3486132733	3
-15.778988135	-0.2618007742	-15	-0.3441578056	3
-15.768347931	-0.2650926957	-15	-0.3402115342	3
-15.757707719	-0.2680755491	-15	-0.3366918868	3
-15.747067499	-0.2707908847	-15	-0.3335332288	3
-15.736427271	-0.2732731299	-15	-0.3306827326	3
-15.725787036	-0.2784551596	-15	-0.3248429338	3
-15.715146796	-0.2820202375	-15	-0.320910082	3
-15.704506553	-0.2864237674	-15	-0.3161446095	3
-15.69386631	-0.2909217429	-15	-0.311379137	3
-15.683226069	-0.2939686119	-15	-0.3082080939	3
-15.672585833	-0.2970595742	-15	-0.3050370509	3
-15.661945652	-0.3001955898	-15	-0.3018660078	3
-15.651305465	-0.303377649	-15	-0.2986949647	3
-15.640665328	-0.3066067742	-15	-0.2955239217	3
-15.630025189	-0.3098840204	-15	-0.2923528786	3
-15.619385051	-0.3132104776	-15	-0.2891818355	3
-15.608744917	-0.3173203715	-15	-0.2853286437	3
-15.598104786	-0.321506686	-15	-0.281475452	3
-15.587464657	-0.325771603	-15	-0.2776222602	3
-15.576824532	-0.3286439708	-15	-0.2750673407	3
-15.566184408	-0.3315525803	-15	-0.2725124212	3
-15.555544287	-0.3344981372	-15	-0.2699575017	3
-15.544904166	-0.3374813669	-15	-0.2674025823	3
-15.534264046	-0.3411761184	-15	-0.264282977	3
-15.523623925	-0.3449295534	-15	-0.2611633717	3
-15.512983803	-0.3487431254	-15	-0.2580437664	3
-15.502343724	-0.3526183413	-15	-0.2549241611	3
-15.491703643	-0.3565567637	-15	-0.2518045559	3
-15.481063602	-0.3611734142	-15	-0.2482114442	3
-15.47042354	-0.3658786455	-15	-0.2446183325	3
-15.459783458	-0.3706751502	-15	-0.2410252208	3
-15.449143356	-0.3755657423	-15	-0.237432109	3
-15.438503233	-0.3805533647	-15	-0.2338389973	3
-15.427863086	-0.3847286089	-15	-0.2308850432	3
-15.417222915	-0.3889732966	-15	-0.2279310891	3
-15.40658274	-0.3932892821	-15	-0.2249771349	3
-15.395942567	-0.398194458	-15	-0.2216791995	3
-15.385302412	-0.4031937055	-15	-0.2183812641	3
-15.37466222	-0.4082899497	-15	-0.2150833287	3
-15.364021997	-0.4139599506	-15	-0.2114879416	3
-15.353381741	-0.419753036	-15	-0.2078925544	3
-15.342741454	-0.4256735851	-15	-0.2042971673	3
-15.332101172	-0.4321676939	-15	-0.2004426372	3
-15.321460871	-0.4388196121	-15	-0.1965881071	3
-15.310820569	-0.446043396	-15	-0.1925060064	3
-15.300180229	-0.45345934	-15	-0.1884239058	3
-15.289539855	-0.4614565161	-15	-0.1841407347	3
-15.27889945	-0.4696852386	-15	-0.1798575636	3
-15.268259046	-0.4768475903	-15	-0.176228156	3
-15.257618645	-0.4845191857	-15	-0.1724390203	3
-15.246978205	-0.4927001143	-15	-0.1685065029	3
-15.236337732	-0.5011146955	-15	-0.1645739854	3
-15.225697291	-0.5097402922	-15	-0.160656723	3
-15.215056801	-0.5195971769	-15	-0.1563159727	3
-15.204416289	-0.5290631485	-15	-0.1522782251	3
-15.193775738	-0.5379524995	-15	-0.1485985717	3
-15.183135176	-0.5483066111	-15	-0.1444441243	3
-15.172494599	-0.5605232455	-15	-0.1397166497	3
-15.161853977	-0.5704620459	-15	-0.1360037801	3
-15.151213334	-0.582394611	-15	-0.1316968514	3
-15.140572667	-0.5945096594	-15	-0.1274849683	3
-15.129932001	-0.6067235285	-15	-0.1233952866	3
-15.119291276	-0.6221461484	-15	-0.1184446194	3
-15.108650516	-0.6357573443	-15	-0.114263288	3
-15.098009722	-0.6505536291	-15	-0.1099071503	3
-15.08736891	-0.666958962	-15	-0.1052955265	3
-15.07672809	-0.6821290153	-15	-0.1012243163	3
-15.066087278	-0.7005166153	-15	-0.0965242193	3
-15.0554465	-0.719230929	-15	-0.0919891031	3
-15.044805576	-0.7395061376	-15	-0.0873407502	3
-15.034164565	-0.7658351525	-15	-0.0816869397	3
-15.023523626	-0.7754307877	-15	-0.0797273895	0
-15.012882775	-0.8027884218	-15	-0.0744171963	0
-15.002241865	-0.8294485621	-15	-0.0696107523	0
-14.991600935	-0.8554875585	-15	-0.0652391129	0
-14.980960005	-0.880948047	-15	-0.0612492884	0
-14.970319094	-0.9058695516	-15	-0.0575963146	0
-14.959678217	-0.9302885744	-15	-0.0542418406	0
-14.949037388	-0.9542389482	-15	-0.0511529676	0
-14.938396616	-0.9777525568	-15	-0.0483012736	0
-14.927755912	-1.000858659	-15	-0.0456621887	0
-14.917115283	-1.0235840784	-15	-0.0432143782	0
-14.906474735	-1.0459534198	-15	-0.0409392349	0
-14.895834273	-1.0679892847	-15	-0.0388204603	0
-14.8851939	-1.0897124509	-15	-0.0368437217	0
-14.874553619	-1.1111420378	-15	-0.0349963668	0
-14.863913432	-1.132295657	-15	-0.0332671866	0
-14.853273337	-1.1531895492	-15	-0.0316462162	0
-14.842633336	-1.1738387098	-15	-0.0301245677	0
-14.831993427	-1.1942570018	-15	-0.0286942886	0
-14.82135361	-1.2144572575	-15	-0.0273482424	0
-14.810713882	-1.2344513716	-15	-0.0260800061	0
-14.800074241	-1.2542503827	-15	-0.0248837836	0
-14.789434685	-1.27386455	-15	-0.0237543303	0
-14.778795212	-1.2933034215	-15	-0.0226868895	0
-14.76815582	-1.3125758952	-15	-0.021677136	0
-14.757516504	-1.3316902751	-15	-0.0207211287	0
-14.746877263	-1.350654323	-15	-0.0198152681	0
-14.736238094	-1.3694752831	-15	-0.0189562612	0
-14.725598997	-1.3881599281	-15	-0.018141089	0
-14.714959968	-1.4067146138	-15	-0.0173669778	0
-14.704321005	-1.4251453112	-15	-0.0166313748	0
-14.693682107	-1.4434576362	-15	-0.0159319262	0
-14.683043271	-1.4616568788	-15	-0.0152664585	0
-14.672404495	-1.4797480664	-15	-0.0146329599	0
-14.661765776	-1.4977358919	-15	-0.0140295687	0
-14.651127112	-1.5156249221	-15	-0.0134545538	0
-14.6404885	-1.5334197172	-15	-0.0129063002	0
-14.629849938	-1.5511245783	-15	-0.012383308	0
-14.619211424	-1.5687435658	-15	-0.0118841818	0
-14.608572955	-1.5862805137	-15	-0.011407622	0
-14.597934529	-1.603739046	-15	-0.0109524169	0
-14.587296143	-1.6211225892	-15	-0.0105174348	0
-14.576657795	-1.6384343851	-15	-0.0101016181	0
-14.566019484	-1.6556775028	-15	-0.0097039771	0
-14.555381206	-1.6728548486	-15	-0.0093235846	0
-14.54474296	-1.6899691769	-15	-0.0089595711	0
-14.534104743	-1.7070230981	-15	-0.0086111204	0
-14.523466555	-1.7240190883	-15	-0.0082774656	0
-14.512828392	-1.7409594885	-15	-0.0079578856	0
-14.502190255	-1.7578465098	-15	-0.0076517018	0
-14.491552141	-1.7746822517	-15	-0.0073582748	0
-14.48091405	-1.7914687079	-15	-0.0070770017	0
-14.47027598	-1.8082077729	-15	-0.0068073135	0
-14.459637929	-1.8249012474	-15	-0.0065486727	0
-14.448999898	-1.8415508427	-15	-0.0063005715	0
-14.438361884	-1.8581581868	-15	-0.0060625295	0
-14.427723886	-1.8747248308	-15	-0.0058340918	0
-14.417085904	-1.8912522509	-15	-0.0056148279	0
-14.406447935	-1.9077418525	-15	-0.0054043295	0
-14.395809979	-1.9241949731	-15	-0.0052022096	0
-14.385172035	-1.9406128866	-15	-0.0050081009	0
-14.374534101	-1.956996807	-15	-0.0048216547	0
-14.363896177	-1.9733479109	-15	-0.0046425394	0
-14.353258261	-1.9896673673	-15	-0.0044704398	0
-14.342620353	-2.0059562697	-15	-0.0043050559	0
-14.331982451	-2.022215652	-15	-0.0041461028	0
-14.321344555	-2.0384464929	-15	-0.0039933092	0
-14.310706664	-2.0546497196	-15	-0.0038464171	0
-14.300068777	-2.0708262113	-15	-0.0037051805	0
-14.289430893	-2.0869768026	-15	-0.0035693651	0
-14.278793012	-2.1031022873	-15	-0.0034387473	0
-14.268155132	-2.1192034213	-15	-0.0033131141	0
-14.257517252	-2.1352809149	-15	-0.0031922622	0
-14.246879374	-2.1513354492	-15	-0.0030759973	0
-14.236241495	-2.1673677834	-15	-0.0029641334	0
-14.225603615	-2.1833786452	-15	-0.0028564928	0
-14.214965735	-2.1993687306	-15	-0.0027529055	0
-14.204327854	-2.2153387044	-15	-0.0026532095	0
-14.193689971	-2.2312892023	-15	-0.0025572495	0
-14.183052086	-2.2472208321	-15	-0.0024648775	0
-14.172414198	-2.2631341755	-15	-0.0023759515	0
-14.161776308	-2.2790297889	-15	-0.0022903359	0
-14.151138415	-2.2949082052	-15	-0.002207901	0
-14.140500519	-2.3107699344	-15	-0.0021285223	0
-14.129862618	-2.3266154666	-15	-0.0020520809	0
-14.119224714	-2.3424452735	-15	-0.0019784628	0
-14.108586806	-2.3582598074	-15	-0.0019075588	0
-14.097948893	-2.3740595023	-15	-0.0018392642	0
-14.087310975	-2.3898447747	-15	-0.0017734787	0
-14.076673052	-2.4056160247	-15	-0.0017101061	0
-14.066035123	-2.4213736398	-15	-0.0016490542	0
-14.05539719	-2.4371180426	-15	-0.0015902344	0
-14.04475925	-2.4528496414	-15	-0.0015335616	0
-14.034121304	-2.4685688193	-15	-0.0014789543	0
-14.023483352	-2.4842759393	-15	-0.0014263344	0
-14.012845394	-2.4999713459	-15	-0.0013756267	0
-14.002207429	-2.5156553654	-15	-0.0013267594	0
-13.991569457	-2.5313283072	-15	-0.0012796632	0
-13.980931479	-2.546990464	-15	-0.0012342719	0
-13.970293493	-2.5626421128	-15	-0.0011905217	0
-13.9596555	-2.578283513	-15	-0.0011483515	0
-13.9490175	-2.5939149068	-15	-0.0011077025	0
-13.938379493	-2.609536523	-15	-0.0010685182	0
-13.927741479	-2.6251485763	-15	-0.0010307444	0
-13.917103458	-2.6407512694	-15	-0.000994329	0
-13.906465429	-2.656344793	-15	-0.0009592218	0
-13.895827393	-2.6719293259	-15	-0.0009253746	0
-13.88518935	-2.6875050362	-15	-0.0008927412	0
-13.8745513	-2.7030720822	-15	-0.0008612769	0
-13.863913242	-2.7186306113	-15	-0.0008309389	0
-13.853275177	-2.7341807623	-15	-0.0008016861	0
-13.842637105	-2.7497226649	-15	-0.0007734786	0
-13.831999025	-2.7652564411	-15	-0.0007462785	0
-13.821360939	-2.7807822062	-15	-0.000720049	0
-13.810722845	-2.7963000686	-15	-0.0006947548	0
-13.800084743	-2.8118101282	-15	-0.0006703619	0
-13.789446634	-2.8273124552	-15	-0.0006468376	0
-13.778808518	-2.8428071769	-15	-0.0006241503	0
-13.768170395	-2.8582944437	-15	-0.0006022696	0
-13.757532264	-2.8737744497	-15	-0.0005811663	0
-13.746894126	-2.8892474168	-15	-0.000560812	0
-13.73625598	-2.9047135445	-15	-0.0005411795	0
-13.725617827	-2.9201730188	-15	-0.0005222427	0
-13.714979667	-2.935626012	-15	-0.0005039765	0
-13.7043415	-2.9510726829	-15	-0.0004863566	0
-13.693703325	-2.9665131775	-15	-0.0004693597	0
-13.683065143	-2.9819476294	-15	-0.0004529634	0
-13.672426954	-2.9973761598	-15	-0.0004371462	0
-13.661788758	-3.0127988759	-15	-0.0004218872	0
-13.651150554	-3.0282158741	-15	-0.0004071665	0
-13.640512344	-3.0436272407	-15	-0.0003929647	0
-13.629874127	-3.0590330534	-15	-0.0003792633	0
-13.619235903	-3.0744333814	-15	-0.0003660445	0
-13.608597672	-3.0898282869	-15	-0.0003532911	0
-13.597959435	-3.105217826	-15	-0.0003409863	0
-13.587321191	-3.1206020488	-15	-0.0003291143	0
-13.57668294	-3.1359810011	-15	-0.0003176597	0
-13.566044683	-3.151354725	-15	-0.0003066076	0
-13.55540642	-3.1667232596	-15	-0.0002959436	0
-13.544768151	-3.1820866418	-15	-0.0002856541	0
-13.534129875	-3.1974449079	-15	-0.0002757257	0
-13.523491593	-3.2127980932	-15	-0.0002661456	0
-13.512853305	-3.2281462344	-15	-0.0002569014	0
-13.502215011	-3.2434893683	-15	-0.0002479813	0
-13.49157671	-3.2588275335	-15	-0.0002393737	0
-13.480938404	-3.2741607701	-15	-0.0002310676	0
-13.470300092	-3.2894891201	-15	-0.0002230523	0
-13.459661774	-3.3048126656	-15	-0.0002153175	0
-13.449023451	-3.3201315558	-15	-0.0002078532	0
-13.438385122	-3.3354459211	-15	-0.0002006498	0
-13.427746787	-3.3507558808	-15	-0.0001936981	0
-13.417108446	-3.3660615445	-15	-0.0001869891	0
-13.406470101	-3.3813630123	-15	-0.0001805143	0
-13.39583175	-3.3966603762	-15	-0.0001742654	0
-13.385193393	-3.4119537199	-15	-0.0001682344	0
-13.374555032	-3.427243118	-15	-0.0001624136	0
-13.363916665	-3.4425286389	-15	-0.0001567957	0
-13.353278293	-3.4578103462	-15	-0.0001513734	0
-13.342639917	-3.4730882981	-15	-0.00014614	0
-13.332001536	-3.4883625197	-15	-0.0001410887	0
-13.321363151	-3.503633081	-15	-0.0001362132	0
-13.310724761	-3.5189000783	-15	-0.0001315073	0
-13.300086366	-3.5341635942	-15	-0.0001269651	0
-13.289447968	-3.5494236978	-15	-0.0001225806	0
-13.278809565	-3.5646804463	-15	-0.0001183486	0
-13.268171158	-3.5799338853	-15	-0.0001142635	0
-13.257532746	-3.5951840499	-15	-0.0001103203	0
-13.246894331	-3.6104309658	-15	-0.000106514	0
-13.236255912	-3.6256746506	-15	-0.0001028398	0
-13.225617488	-3.6409151153	-15	-0.000099293	0
-13.214979061	-3.6561523646	-15	-0.0000958694	0
-13.20434063	-3.6713863993	-15	-0.0000925644	0
-13.193702195	-3.6866172167	-15	-0.0000893741	0
-13.183063757	-3.7018448114	-15	-0.0000862944	0
-13.172425315	-3.7170691766	-15	-0.0000833214	0
-13.161786869	-3.7322903111	-15	-0.0000804515	0
-13.151148419	-3.7475082982	-15	-0.000077681	0
-13.140509966	-3.7627232288	-15	-0.0000750064	0
-13.12987151	-3.7779351752	-15	-0.0000724245	0
-13.11923305	-3.7931441958	-15	-0.0000699319	0
-13.108594586	-3.808350335	-15	-0.0000675255	0
-13.097956119	-3.8235536243	-15	-0.0000652024	0
-13.087317649	-3.8387540843	-15	-0.0000629596	0
-13.076679176	-3.8539517266	-15	-0.0000607943	0
-13.0660407	-3.8691465552	-15	-0.0000587039	0
-13.055402221	-3.8843385678	-15	-0.0000566858	0
-13.044763738	-3.8995277582	-15	-0.0000547374	0
-13.034125253	-3.9147141165	-15	-0.0000528563	0
-13.023486765	-3.9298976314	-15	-0.0000510402	0
-13.012848275	-3.9450782916	-15	-0.0000492868	0
-13.002209782	-3.9602560868	-15	-0.000047594	0
-12.991571286	-3.9754310091	-15	-0.0000459596	0
-12.980932788	-3.9906030535	-15	-0.0000443817	0
-12.970294287	-4.0057722195	-15	-0.0000428582	0
-12.959655784	-4.0209385115	-15	-0.0000413872	0
-12.949017279	-4.0361019385	-15	-0.0000399671	0
-12.938378772	-4.0512625154	-15	-0.0000385959	0
-12.927740263	-4.0664202619	-15	-0.000037272	0
-12.917101751	-4.0815751984	-15	-0.0000359938	0
-12.906463238	-4.0967273011	-15	-0.0000347596	0
-12.895824723	-4.1118766444	-15	-0.0000335679	0
-12.885186207	-4.127023377	-15	-0.0000324173	0
-12.874547689	-4.1421676346	-15	-0.0000313063	0
-12.863909169	-4.1573095423	-15	-0.0000302336	0
-12.853270647	-4.1724492245	-15	-0.0000291978	0
-12.842632124	-4.1875868895	-15	-0.0000281976	0
-12.8319936	-4.2027227414	-15	-0.0000272317	0
-12.821355075	-4.2178569606	-15	-0.0000262991	0
-12.810716549	-4.2329897061	-15	-0.0000253985	0
-12.800078021	-4.248121115	-15	-0.0000245288	0
-12.789439493	-4.2632513031	-15	-0.0000236889	0
-12.778800964	-4.2783803655	-15	-0.0000228779	0
-12.768162434	-4.2935083774	-15	-0.0000220946	0
-12.757523903	-4.3086353954	-15	-0.0000213383	0
-12.746885372	-4.3237614585	-15	-0.0000206079	0
-12.73624684	-4.3388865897	-15	-0.0000199025	0
-12.725608307	-4.3540107973	-15	-0.0000192213	0
-12.714969774	-4.3691340769	-15	-0.0000185635	0
-12.704331241	-4.3842564128	-15	-0.0000179282	0
-12.693692706	-4.3993777799	-15	-0.0000173147	0
-12.683054172	-4.4144981452	-15	-0.0000167222	0
-12.672415637	-4.4296174691	-15	-0.0000161501	0
-12.661777101	-4.4447357076	-15	-0.0000155975	0
-12.651138565	-4.459852813	-15	-0.000015064	0
-12.640500029	-4.474968735	-15	-0.0000145487	0
-12.629861492	-4.4900834221	-15	-0.000014051	0
-12.619222955	-4.5051968214	-15	-0.0000135705	0
-12.608584418	-4.5203088778	-15	-0.0000131064	0
-12.59794588	-4.5354195297	-15	-0.0000126582	0
-12.587307342	-4.5505287119	-15	-0.0000122254	0
-12.576668804	-4.5656363565	-15	-0.0000118074	0
-12.566030265	-4.5807423909	-15	-0.0000114037	0
-12.555391727	-4.5958467357	-15	-0.0000110139	0
-12.544753188	-4.610949302	-15	-0.0000106375	0
-12.534114649	-4.6260500134	-15	-0.000010274	0
-12.523476109	-4.6411488074	-15	-0.0000099229	0
-12.51283757	-4.6562459005	-15	-0.0000095839	0
-12.502199031	-4.6713416115	-15	-0.0000092565	0
-12.491560492	-4.6864362394	-15	-0.0000089403	0
-12.480921952	-4.7015300615	-15	-0.0000086349	0
-12.470283413	-4.7166233323	-15	-0.00000834	0
-12.459644874	-4.7317162822	-15	-0.0000080551	0
-12.449006335	-4.7468091171	-15	-0.00000778	0
-12.438367796	-4.7619020177	-15	-0.0000075143	0
-12.427729257	-4.7769951382	-15	-0.0000072576	2
-12.417090718	-4.7769951382	-15	-0.0000072576	2
-12.40645218	-4.7769951382	-15	-0.0000072576	2
-12.395813641	-4.7769951382	-15	-0.0000072576	2
-12.385175103	-4.7769951382	-15	-0.0000072576	2
-12.374536565	-4.7769951382	-15	-0.0000072576	2
-12.363898028	-4.7769951382	-15	-0.0000072576	2
-12.35325949	-4.7769951382	-15	-0.0000072576	2
-12.342620953	-4.7769951382	-15	-0.0000072576	2
-12.331982416	-4.7769951382	-15	-0.0000072576	2
-12.321343879	-4.7769951382	-15	-0.0000072576	2
-12.310705343	-4.7769951382	-15	-0.0000072576	2
-12.300066806	-4.7769951382	-15	-0.0000072576	2
-12.28942827	-4.7769951382	-15	-0.0000072576	2
-12.278789734	-4.7769951382	-15	-0.0000072576	2
-12.268151198	-4.7769951382	-15	-0.0000072576	2
-12.257512662	-4.7769951382	-15	-0.0000072576	2
-12.246874126	-4.7769951382	-15	-0.0000072576	2
-12.236235591	-4.7769951382	-15	-0.0000072576	2
-12.225597056	-4.7769951382	-15	-0.0000072576	2
-12.214958522	-4.7769951382	-15	-0.0000072576	2
-12.204319987	-4.7769951382	-15	-0.0000072576	2
-12.193681453	-4.7769951382	-15	-0.0000072576	2
-12.183042919	-4.7769951382	-15	-0.0000072576	2
-12.172404385	-4.7769951382	-15	-0.0000072576	2
-12.16176585	-4.7769951382	-15	-0.0000072576	2
-12.151127316	-4.7769951382	-15	-0.0000072576	2
-12.140488781	-4.7769951382	-15	-0.0000072576	2
-12.129850245	-4.7769951382	-15	-0.0000072576	2
-12.119211709	-4.7769951382	-15	-0.0000072576	2
-12.108573172	-4.7769951382	-15	-0.0000072576	2
-12.097934634	-4.7769951382	-15	-0.0000072576	2
-12.087296096	-4.7769951382	-15	-0.0000072576	2
-12.076657557	-4.7769951382	-15	-0.0000072576	2
-12.066019017	-4.7769951382	-15	-0.0000072576	2
-12.055380476	-4.7769951382	-15	-0.0000072576	2
-12.044741935	-4.7769951382	-15	-0.0000072576	2
-12.034103395	-4.7769951382	-15	-0.0000072576	1
-12.02346488	-4.7769951382	-15	-0.0000072576	1
-12.012826392	-4.7769951382	-15	-0.0000072576	1
-12.002187932	-4.7769951382	-15	-0.0000072576	1
-11.991549498	-4.7769951382	-15	-0.0000072576	1
-11.980911091	-4.7769951382	-15	-0.0000072576	1
-11.970272709	-4.7769951382	-15	-0.0000072576	1
-11.959634353	-4.7769951382	-15	-0.0000072576	1
-11.948996021	-4.7769951382	-15	-0.0000072576	1
-11.938357713	-4.7769951382	-15	-0.0000072576	1
-11.927719429	-4.7769951382	-15	-0.0000072576	1
-11.917081167	-4.7769951382	-15	-0.0000072576	1
-11.906442927	-4.7769951382	-15	-0.0000072576	1
-11.895804708	-4.7769951382	-15	-0.0000072576	1
-11.88516651	-4.7769951382	-15	-0.0000072576	1
-11.874528334	-4.7769951382	-15	-0.0000072576	1
-11.863890179	-4.7769951382	-15	-0.0000072576	1
-11.853252046	-4.7769951382	-15	-0.0000072576	1
-11.842613934	-4.7769951382	-15	-0.0000072576	1
-11.831975843	-4.7769951382	-15	-0.0000072576	1
-11.821337775	-4.7769951382	-15	-0.0000072576	1
-11.810699727	-4.7769951382	-15	-0.0000072576	1
-11.800061702	-4.7769951382	-15	-0.0000072576	1
-11.789423698	-4.7769951382	-15	-0.0000072576	1
-11.778785715	-4.7769951382	-15	-0.0000072576	1
-11.768147755	-4.7769951382	-15	-0.0000072576	1
-11.757509817	-4.7769951382	-15	-0.0000072576	1
-11.7468719	-4.7769951382	-15	-0.0000072576	1
-11.736234006	-4.7769951382	-15	-0.0000072576	1
-11.725596134	-4.7769951382	-15	-0.0000072576	1
-11.714958284	-4.7769951382	-15	-0.0000072576	1
-11.704320456	-4.7769951382	-15	-0.0000072576	1
-11.69368265	-4.7769951382	-15	-0.0000072576	1
-11.683044866	-4.7769951382	-15	-0.0000072576	1
-11.672407104	-4.7769951382	-15	-0.0000072576	1
-11.661769364	-4.7769951382	-15	-0.0000072576	1
-11.651131646	-4.7769951382	-15	-0.0000072576	1
-11.64049395	-4.7769951382	-15	-0.0000072576	1
-11.629856275	-4.7769951382	-15	-0.0000072576	1
-11.619218621	-4.7769951382	-15	-0.0000072576	1
-11.608580988	-4.7769951382	-15	-0.0000072576	1
-11.597943376	-4.7769951382	-15	-0.0000072576	1
-11.587305785	-4.7769951382	-15	-0.0000072576	1
-11.576668213	-4.7769951382	-15	-0.0000072576	1
-11.566030661	-4.7769951382	-15	-0.0000072576	1
-11.555393129	-4.7769951382	-15	-0.0000072576	1
-11.544755616	-4.7769951382	-15	-0.0000072576	1
-11.534118121	-4.7769951382	-15	-0.0000072576	1
-11.523480646	-4.7769951382	-15	-0.0000072576	1
-11.51284319	-4.7769951382	-15	-0.0000072576	1
-11.502205752	-4.7769951382	-15	-0.0000072576	1
-11.491568333	-4.7769951382	-15	-0.0000072576	1
-11.480930933	-4.7769951382	-15	-0.0000072576	1
-11.470293551	-4.7769951382	-15	-0.0000072576	1
-11.459656187	-4.7769951382	-15	-0.0000072576	1
-11.449018842	-4.7769951382	-15	-0.0000072576	1
-11.438381516	-4.7769951382	-15	-0.0000072576	1
-11.427744209	-4.7769951382	-15	-0.0000072576	1
-11.41710692	-4.7769951382	-15	-0.0000072576	1
-11.406469651	-4.7769951382	-15	-0.0000072576	1
-11.3958324	-4.7769951382	-15	-0.0000072576	1
-11.385195169	-4.7769951382	-15	-0.0000072576	1
-11.374557958	-4.7769951382	-15	-0.0000072576	1
-11.363920767	-4.7769951382	-15	-0.0000072576	1
-11.353283595	-4.7769951382	-15	-0.0000072576	1
-11.342646444	-4.7769951382	-15	-0.0000072576	1
-11.332009314	-4.7769951382	-15	-0.0000072576	1
-11.321372204	-4.7769951382	-15	-0.0000072576	1
-11.310735115	-4.7769951382	-15	-0.0000072576	1
-11.300098047	-4.7769951382	-15	-0.0000072576	1
-11.289461001	-4.7769951382	-15	-0.0000072576	1
-11.278823976	-4.7769951382	-15	-0.0000072576	1
-11.268186974	-4.7769951382	-15	-0.0000072576	1
-11.257549993	-4.7769951382	-15	-0.0000072576	1
-11.246913034	-4.7769951382	-15	-0.0000072576	1
-11.236276098	-4.7769951382	-15	-0.0000072576	1
-11.225639183	-4.7769951382	-15	-0.0000072576	1
-11.21500229	-4.7769951382	-15	-0.0000072576	1
-11.204365418	-4.7769951382	-15	-0.0000072576	1
-11.193728568	-4.7769951382	-15	-0.0000072576	1
-11.18309174	-4.7769951382	-15	-0.0000072576	1
-11.172454933	-4.7769951382	-15	-0.0000072576	1
-11.161818148	-4.7769951382	-15	-0.0000072576	1
-11.151181384	-4.7769951382	-15	-0.0000072576	1
-11.140544641	-4.7769951382	-15	-0.0000072576	1
-11.12990792	-4.7769951382	-15	-0.0000072576	1
-11.11927122	-4.7769951382	-15	-0.0000072576	1
-11.108634542	-4.7769951382	-15	-0.0000072576	1
-11.097997886	-4.7769951382	-15	-0.0000072576	1
-11.087361252	-4.7769951382	-15	-0.0000072576	1
-11.076724639	-4.7769951382	-15	-0.0000072576	1
-11.06608805	-4.7769951382	-15	-0.0000072576	1
-11.055451482	-4.7769951382	-15	-0.0000072576	1
-11.044814938	-4.7769951382	-15	-0.0000072576	1
-11.034178417	-4.7769951382	-15	-0.0000072576	1
-11.023541919	-4.7769951382	-15	-0.0000072576	1
-11.012905444	-4.7769951382	-15	-0.0000072576	1
-11.002268994	-4.7769951382	-15	-0.0000072576	1
-10.991632568	-4.7769951382	-15	-0.0000072576	1
-10.980996167	-4.7769951382	-15	-0.0000072576	1
-10.970359792	-4.7769951382	-15	-0.0000072576	1
-10.959723441	-4.7769951382	-15	-0.0000072576	1
-10.949087117	-4.7769951382	-15	-0.0000072576	1
-10.93845082	-4.7769951382	-15	-0.0000072576	1
-10.927814549	-4.7769951382	-15	-0.0000072576	1
-10.917178305	-4.7769951382	-15	-0.0000072576	1
-10.906542087	-4.7769951382	-15	-0.0000072576	1
-10.895905897	-4.7769951382	-15	-0.0000072576	1
-10.885269735	-4.7769951382	-15	-0.0000072576	1
-10.874633599	-4.7769951382	-15	-0.0000072576	1
-10.863997491	-4.7769951382	-15	-0.0000072576	1
-10.85336141	-4.7769951382	-15	-0.0000072576	1
-10.842725357	-4.7769951382	-15	-0.0000072576	1
-10.832089331	-4.7769951382	-15	-0.0000072576	1
-10.821453333	-4.7769951382	-15	-0.0000072576	1
-10.810817363	-4.7769951382	-15	-0.0000072576	1
-10.80018142	-4.7769951382	-15	-0.0000072576	1
-10.789545505	-4.7769951382	-15	-0.0000072576	1
-10.778909619	-4.7769951382	-15	-0.0000072576	1
-10.76827376	-4.7769951382	-15	-0.0000072576	1
-10.757637931	-4.7769951382	-15	-0.0000072576	1
-10.74700213	-4.7769951382	-15	-0.0000072576	1
-10.736366358	-4.7769951382	-15	-0.0000072576	1
-10.725730615	-4.7769951382	-15	-0.0000072576	1
-10.715094902	-4.7769951382	-15	-0.0000072576	1
-10.704459219	-4.7769951382	-15	-0.0000072576	1
-10.693823567	-4.7769951382	-15	-0.0000072576	1
-10.683187945	-4.7769951382	-15	-0.0000072576	1
-10.672552354	-4.7769951382	-15	-0.0000072576	1
-10.661916795	-4.7769951382	-15	-0.0000072576	1
-10.651281268	-4.7769951382	-15	-0.0000072576	1
-10.640645774	-4.7769951382	-15	-0.0000072576	1
-10.630010313	-4.7769951382	-15	-0.0000072576	1
-10.619374885	-4.7769951382	-15	-0.0000072576	1
-10.608739491	-4.7769951382	-15	-0.0000072576	1
-10.598104131	-4.7769951382	-15	-0.0000072576	1
-10.587468806	-4.7769951382	-15	-0.0000072576	1
-10.576833514	-4.7769951382	-15	-0.0000072576	1
-10.566198257	-4.7769951382	-15	-0.0000072576	1
-10.555563035	-4.7769951382	-15	-0.0000072576	1
-10.544927848	-4.7769951382	-15	-0.0000072576	1
-10.534292696	-4.7769951382	-15	-0.0000072576	1
-10.52365758	-4.7769951382	-15	-0.0000072576	1
-10.513022499	-4.7769951382	-15	-0.0000072576	1
-10.502387454	-4.7769951382	-15	-0.0000072576	1
-10.491752445	-4.7769951382	-15	-0.0000072576	1
-10.481117472	-4.7769951382	-15	-0.0000072576	1
-10.470482536	-4.7769951382	-15	-0.0000072576	1
-10.459847636	-4.7769951382	-15	-0.0000072576	1
-10.449212773	-4.7769951382	-15	-0.0000072576	1
-10.438577948	-4.7769951382	-15	-0.0000072576	1
-10.42794316	-4.7769951382	-15	-0.0000072576	1
-10.417308409	-4.7769951382	-15	-0.0000072576	1
-10.406673697	-4.7769951382	-15	-0.0000072576	1
-10.396039023	-4.7769951382	-15	-0.0000072576	1
-10.385404389	-4.7769951382	-15	-0.0000072576	1
-10.374769794	-4.7769951382	-15	-0.0000072576	1
-10.36413524	-4.7769951382	-15	-0.0000072576	1
-10.353500726	-4.7769951382	-15	-0.0000072576	1
-10.342866254	-4.7769951382	-15	-0.0000072576	1
-10.332231824	-4.7769951382	-15	-0.0000072576	1
-10.321597436	-4.7769951382	-15	-0.0000072576	1
-10.31096309	-4.7769951382	-15	-0.0000072576	1
-10.300328788	-4.7769951382	-15	-0.0000072576	1
-10.289694528	-4.7769951382	-15	-0.0000072576	1
-10.279060312	-4.7769951382	-15	-0.0000072576	1
-10.26842614	-4.7769951382	-15	-0.0000072576	1
-10.257792012	-4.7769951382	-15	-0.0000072576	1
-10.247157929	-4.7769951382	-15	-0.0000072576	1
-10.23652389	-4.7769951382	-15	-0.0000072576	1
-10.225889896	-4.7769951382	-15	-0.0000072576	1
-10.215255948	-4.7769951382	-15	-0.0000072576	1
-10.204622046	-4.7769951382	-15	-0.0000072576	1
-10.19398819	-4.7769951382	-15	-0.0000072576	1
-10.18335438	-4.7769951382	-15	-0.0000072576	1
-10.172720618	-4.7769951382	-15	-0.0000072576	1
-10.162086902	-4.7769951382	-15	-0.0000072576	1
-10.151453235	-4.7769951382	-15	-0.0000072576	1
-10.140819615	-4.7769951382	-15	-0.0000072576	1
-10.130186044	-4.7769951382	-15	-0.0000072576	1
-10.119552523	-4.7769951382	-15	-0.0000072576	1
-10.108919051	-4.7769951382	-15	-0.0000072576	1
-10.098285629	-4.7769951382	-15	-0.0000072576	1
-10.087652259	-4.7769951382	-15	-0.0000072576	1
-10.07701894	-4.7769951382	-15	-0.0000072576	1
-10.066385673	-4.7769951382	-15	-0.0000072576	1
-10.055752467	-4.7769951382	-15	-0.0000072576	2
-10.045119396	-4.7769951382	-15	-0.0000072576	2
-10.034486467	-4.7769951382	-15	-0.0000072576	2
-10.023853672	-4.7769951382	-15	-0.0000072576	2
-10.013221005	-4.7769951382	-15	-0.0000072576	2
-10.002588461	-4.7769951382	-15	-0.0000072576	2
-9.9919560348	-4.7769951382	-15	-0.0000072576	2
-9.981323721	-4.7769951382	-15	-0.0000072576	2
-9.9706915157	-4.7769951382	-15	-0.0000072576	2
-9.9600594148	-4.7769951382	-15	-0.0000072576	2
-9.9494274148	-4.7769951382	-15	-0.0000072576	2
-9.9387955122	-4.7769951382	-15	-0.0000072576	2
-9.9281637038	-4.7769951382	-15	-0.0000072576	2
-9.9175319867	-4.7769951382	-15	-0.0000072576	2
-9.9069003582	-4.7769951382	-15	-0.0000072576	2
-9.8962688163	-4.7769951382	-15	-0.0000072576	2
-9.8856373587	-4.7769951382	-15	-0.0000072576	2
-9.8750059836	-4.7769951382	-15	-0.0000072576	2
-9.8643746891	-4.7769951382	-15	-0.0000072576	2
-9.8537434734	-4.7769951382	-15	-0.0000072576	2
-9.8431123349	-4.7769951382	-15	-0.0000072576	2
-9.8324812719	-4.7769951382	-15	-0.0000072576	2
-9.821850283	-4.7769951382	-15	-0.0000072576	2
-9.8112193667	-4.7769951382	-15	-0.0000072576	2
-9.8005885218	-4.7769951382	-15	-0.0000072576	2
-9.7899577468	-4.7769951382	-15	-0.0000072576	2
-9.7793270407	-4.7769951382	-15	-0.0000072576	2
-9.7686964022	-4.7769951382	-15	-0.0000072576	2
-9.7580658303	-4.7769951382	-15	-0.0000072576	2
-9.7474353238	-4.7769951382	-15	-0.0000072576	2
-9.7368048819	-4.7769951382	-15	-0.0000072576	2
-9.7261745034	-4.7769951382	-15	-0.0000072576	2
-9.7155441876	-4.7769951382	-15	-0.0000072576	2
-9.7049139336	-4.7769951382	-15	-0.0000072576	2
-9.6942837408	-4.7769951382	-15	-0.0000072576	2
-9.6836536085	-4.7769951382	-15	-0.0000072576	2
-9.673023536	-4.7769951382	-15	-0.0000072576	2
-9.6623935229	-4.7769951382	-15	-0.0000072576	2
-9.6517635684	-4.7915442092	-15	-0.0000070185	0
-9.641133672	-4.8061029606	-15	-0.0000067871	0
-9.6305038332	-4.8206716627	-15	-0.0000065632	0
-9.6198740514	-4.8352505197	-15	-0.0000063465	0
-9.6092443262	-4.8498396719	-15	-0.0000061369	0
-9.598614657	-4.8644391973	-15	-0.000005934	0
-9.5879850432	-4.8790491453	-15	-0.0000057377	0
-9.5773554845	-4.8936695756	-15	-0.0000055478	0
-9.5667259802	-4.9083004812	-15	-0.000005364	0
-9.55609653	-4.9229417882	-15	-0.0000051861	0
-9.5454671332	-4.9375933595	-15	-0.0000050141	0
-9.5348377894	-4.9522549995	-15	-0.0000048477	0
-9.5242084982	-4.9669264579	-15	-0.0000046866	0
-9.513579259	-4.9816074346	-15	-0.0000045308	0
-9.5029500713	-4.9962975841	-15	-0.0000043802	0
-9.4923209346	-5.0109965198	-15	-0.0000042344	0
-9.4816918485	-5.0257038183	-15	-0.0000040934	0
-9.4710628124	-5.0404190237	-15	-0.000003957	0
-9.4604338259	-5.0551416513	-15	-0.0000038251	0
-9.4498048885	-5.0698711908	-15	-0.0000036976	0
-9.4391759996	-5.0846071089	-15	-0.0000035742	0
-9.4285471589	-5.099348852	-15	-0.0000034549	0
-9.4179183657	-5.1140960359	-15	-0.0000033396	0
-9.4072896201	-5.1288497631	-15	-0.000003228	0
-9.3966609221	-5.1436114154	-15	-0.0000031201	0
-9.3860322719	-5.1583822384	-15	-0.0000030158	0
-9.3754036695	-5.1731633631	-15	-0.0000029149	0
-9.3647751152	-5.1879558219	-15	-0.0000028173	0
-9.3541466089	-5.2027605635	-15	-0.0000027229	0
-9.343518151	-5.217578468	-15	-0.0000026315	0
-9.3328897414	-5.2324103593	-15	-0.0000025432	0
-9.3222613805	-5.2472570166	-15	-0.0000024577	0
-9.3116330684	-5.2621191853	-15	-0.000002375	0
-9.3010048052	-5.2769975859	-15	-0.000002295	0
-9.2903765912	-5.2918929242	-15	-0.0000022176	0
-9.2797484266	-5.3068060411	-15	-0.0000021428	0
-9.2691203116	-5.3217378584	-15	-0.0000020704	0
-9.2584922464	-5.3366888789	-15	-0.0000020003	0
-9.2478642309	-5.3516588216	-15	-0.0000019325	0
-9.2372362651	-5.3666472555	-15	-0.000001867	0
-9.2266083489	-5.3816536491	-15	-0.0000018036	0
-9.2159804821	-5.3966773716	-15	-0.0000017422	0
-9.2053526645	-5.4117176961	-15	-0.0000016829	0
-9.194724896	-5.4267738026	-15	-0.0000016256	0
-9.1840971762	-5.4418447812	-15	-0.0000015701	0
-9.1734695049	-5.4569296369	-15	-0.0000015165	0
-9.1628418817	-5.4720272935	-15	-0.0000014647	0
-9.1522143064	-5.4871365993	-15	-0.0000014146	0
-9.1415867784	-5.502256332	-15	-0.0000013662	0
-9.1309592973	-5.5173852047	-15	-0.0000013195	0
-9.1203318627	-5.5325223315	-15	-0.0000012743	0
-9.1097044749	-5.5476691586	-15	-0.0000012306	0
-9.0990771342	-5.5628272525	-15	-0.0000011884	0
-9.0884498411	-5.5779979332	-15	-0.0000011476	0
-9.0778225958	-5.5931822966	-15	-0.0000011082	0
-9.0671953988	-5.6083812309	-15	-0.0000010701	0
-9.0565682503	-5.6235954339	-15	-0.0000010332	0
-9.0459411506	-5.6388254282	-15	-0.0000009976	0
-9.0353141	-5.6540715768	-15	-0.0000009632	0
-9.0246870986	-5.6693340975	-15	-0.0000009299	0
-9.0140601467	-5.6846130777	-15	-0.0000008978	0
-9.0034332445	-5.6999084881	-15	-0.0000008667	0
-8.9928063919	-5.7152201959	-15	-0.0000008367	0
-8.9821795893	-5.7305480035	-15	-0.0000008077	0
-8.9715528366	-5.7458917211	-15	-0.0000007796	0
-8.9609261339	-5.7612511132	-15	-0.0000007525	0
-8.9502994812	-5.7766259034	-15	-0.0000007264	0
-8.9396728786	-5.7920157848	-15	-0.0000007011	0
-8.929046326	-5.8074204295	-15	-0.0000006766	0
-8.9184198234	-5.8228394965	-15	-0.000000653	0
-8.9077933707	-5.838272639	-15	-0.0000006302	0
-8.8971669678	-5.8537195095	-15	-0.0000006082	0
-8.8865406147	-5.8691797628	-15	-0.000000587	0
-8.8759143112	-5.8846530582	-15	-0.0000005664	0
-8.8652880573	-5.9001390574	-15	-0.0000005466	0
-8.8546618526	-5.9156374213	-15	-0.0000005274	0
-8.8440356971	-5.9311478023	-15	-0.0000005089	0
-8.8334095905	-5.9466698678	-15	-0.000000491	0
-8.822783533	-5.9622050833	-15	-0.0000004738	0
-8.8121575256	-5.9777569714	-15	-0.0000004571	0
-8.8015315695	-5.9933286063	-15	-0.000000441	0
-8.7909056658	-6.008922711	-15	-0.0000004255	0
-8.7802798152	-6.0245406917	-15	-0.0000004104	0
-8.7696540185	-6.0401834502	-15	-0.0000003959	0
-8.7590282763	-6.0558516995	-15	-0.0000003819	0
-8.7484025893	-6.0715459695	-15	-0.0000003683	0
-8.7377769579	-6.0872666157	-15	-0.0000003552	0
-8.7271513827	-6.1030138286	-15	-0.0000003426	0
-8.7165258642	-6.118787645	-15	-0.0000003304	0
-8.7059004027	-6.1345879615	-15	-0.0000003186	0
-8.6952749985	-6.1504145481	-15	-0.0000003072	0
-8.6846496519	-6.1662670609	-15	-0.0000002962	0
-8.674024363	-6.1821449687	-15	-0.0000002855	0
-8.6633991319	-6.1980476344	-15	-0.0000002753	0
-8.6527739587	-6.2139743789	-15	-0.0000002653	0
-8.6421488431	-6.2299245027	-15	-0.0000002558	0
-8.6315237851	-6.245897307	-15	-0.0000002465	0
-8.6208987844	-6.2618921181	-15	-0.0000002376	0
-8.6102738406	-6.2779083119	-15	-0.000000229	0
-8.5996489532	-6.2939453401	-15	-0.0000002207	0
-8.5890241218	-6.3100027576	-15	-0.0000002127	0
-8.5783993456	-6.3260802515	-15	-0.000000205	0
-8.567774624	-6.3421776711	-15	-0.0000001975	0
-8.557149956	-6.3582950585	-15	-0.0000001903	0
-8.5465253408	-6.3744326811	-15	-0.0000001834	0
-8.5359007773	-6.3905912669	-15	-0.0000001767	0
-8.5252762663	-6.4067800911	-15	-0.0000001702	0
-8.5146518117	-6.4230198817	-15	-0.000000164	0
-8.5040274171	-6.439328313	-15	-0.0000001579	0
-8.4934030858	-6.4557199712	-15	-0.0000001521	0
-8.4827788208	-6.4722071544	-15	-0.0000001464	0
-8.4721546249	-6.4888004038	-15	-0.0000001409	0
-8.461530501	-6.5055088694	-15	-0.0000001356	0
-8.4509064516	-6.5223405679	-15	-0.0000001304	0
-8.4402824793	-6.5393025689	-15	-0.0000001255	0
-8.4296585866	-6.5564011299	-15	-0.0000001206	0
-8.419034776	-6.5736417961	-15	-0.0000001159	0
-8.4084110498	-6.5910294727	-15	-0.0000001114	0
-8.3977874103	-6.6085684782	-15	-0.000000107	0
-8.3871638599	-6.6262625815	-15	-0.0000001027	0
-8.3765404008	-6.6441149891	-15	-0.0000000986	0
-8.3659170352	-6.6621282922	-15	-0.0000000946	0
-8.3552937654	-6.6803045594	-15	-0.0000000907	0
-8.3446705934	-6.6986453411	-15	-0.0000000869	0
-8.3340475213	-6.7171516634	-15	-0.0000000833	0
-8.3234245512	-6.7358239968	-15	-0.0000000798	0
-8.3128016849	-6.7546613483	-15	-0.0000000764	0
-8.3021789235	-6.7736610843	-15	-0.0000000731	0
-8.2915562682	-6.7928198425	-15	-0.00000007	0
-8.2809337198	-6.812133326	-15	-0.0000000669	0
-8.270311279	-6.8315962132	-15	-0.000000064	0
-8.2596889462	-6.8512020549	-15	-0.0000000612	0
-8.2490667216	-6.8709431561	-15	-0.0000000585	0
-8.2384446052	-6.8908104423	-15	-0.0000000558	0
-8.2278225965	-6.9107933047	-15	-0.0000000533	0
-8.2172006949	-6.9308794233	-15	-0.0000000509	0
-8.2065788994	-6.9510545611	-15	-0.0000000486	0
-8.1959572085	-6.9713023239	-15	-0.0000000464	0
-8.1853356203	-6.9916039117	-15	-0.0000000443	0
-8.1747141335	-7.0119413713	-15	-0.0000000423	0
-8.1640927481	-7.0323042555	-15	-0.0000000403	0
-8.1534714647	-7.0526840037	-15	-0.0000000385	0
-8.1428502838	-7.0730726946	-15	-0.0000000367	0
-8.132229206	-7.0934630424	-15	-0.000000035	0
-8.1216082319	-7.113848389	-15	-0.0000000334	0
-8.1109873621	-7.1342226938	-15	-0.0000000319	0
-8.1003665973	-7.1545805208	-15	-0.0000000304	0
-8.0897459383	-7.174917023	-15	-0.000000029	0
-8.0791253856	-7.1952279272	-15	-0.0000000277	0
-8.0685049401	-7.21550953	-15	-0.0000000264	0
-8.0578846025	-7.2357586652	-15	-0.0000000252	0
-8.0472643736	-7.2559726771	-15	-0.0000000241	0
-8.0366442541	-7.2761494	-15	-0.000000023	0
-8.026024245	-7.2962871381	-15	-0.000000022	0
-8.015404347	-7.3163846444	-15	-0.000000021	0
-8.004784561	-7.3364411008	-15	-0.00000002	0
-8	-7.3454562259	-15	-0.0000000196	0
-7.9893803779	-7.3654525159	-15	-0.0000000187	0
-7.9787608698	-7.3854074414	-15	-0.0000000179	0
-7.9681414766	-7.4053215158	-15	-0.0000000171	0
-7.9575221993	-7.4251955981	-15	-0.0000000163	0
-7.9469030385	-7.4450308768	-15	-0.0000000156	0
-7.9362839953	-7.464828854	-15	-0.0000000149	0
-7.9256650704	-7.4845913318	-15	-0.0000000142	0
-7.9150462647	-7.5043203985	-15	-0.0000000136	0
-7.9044275791	-7.5240184169	-15	-0.000000013	0
-7.8938090143	-7.5436880137	-15	-0.0000000124	0
-7.8831905712	-7.5633320696	-15	-0.0000000119	0
-7.8725722505	-7.5829537114	-15	-0.0000000113	0
-7.861954053	-7.6025563495	-15	-0.0000000108	0
-7.85133598	-7.6221450575	-15	-0.0000000104	0
-7.8407180333	-7.6417247542	-15	-0.0000000099	0
-7.8301002144	-7.6612975784	-15	-0.0000000095	0
-7.8194825245	-7.6808640262	-15	-0.0000000091	0
-7.8088649645	-7.70042449	-15	-0.0000000087	0
-7.7982475357	-7.7199793151	-15	-0.0000000083	0
-7.7876302391	-7.7395288	-15	-0.0000000079	0
-7.7770130758	-7.7590731959	-15	-0.0000000076	0
-7.7663960468	-7.7786127216	-15	-0.0000000072	0
-7.7557791532	-7.7981475627	-15	-0.0000000069	0
-7.7451623961	-7.8176778573	-15	-0.0000000066	0
-7.7345457765	-7.8372036953	-15	-0.0000000063	0
-7.7239292954	-7.8567251171	-15	-0.000000006	0
-7.7133129539	-7.8762421126	-15	-0.0000000058	0
-7.7026967528	-7.8957546191	-15	-0.0000000055	0
-7.6920806933	-7.9152625202	-15	-0.0000000053	0
-7.6814647763	-7.9347656438	-15	-0.000000005	0
-7.6708490026	-7.9542637605	-15	-0.0000000048	0
-7.6602333732	-7.9737565812	-15	-0.0000000046	0
-7.649617889	-7.9932437554	-15	-0.0000000044	0
-7.6390025507	-8.0127248681	-15	-0.0000000042	0
-7.6283873593	-8.032199439	-15	-0.000000004	0
-7.6177723155	-8.0516669184	-15	-0.0000000039	0
-7.6071574199	-8.0711266848	-15	-0.0000000037	0
-7.5965426733	-8.0905780421	-15	-0.0000000035	0
-7.5859280763	-8.1100202163	-15	-0.0000000034	0
-7.5753136294	-8.1294523523	-15	-0.0000000032	0
-7.5646993333	-8.1488735101	-15	-0.0000000031	0
-7.5540851883	-8.1682826613	-15	-0.0000000029	0
-7.5434711949	-8.1876786847	-15	-0.0000000028	0
-7.5328573533	-8.2070603623	-15	-0.0000000027	0
-7.5222436641	-8.2264271943	-15	-0.0000000026	0
-7.5116301288	-8.2457817226	-15	-0.0000000025	0
-7.5010167492	-8.2651271781	-15	-0.0000000024	0
-7.4904035272	-8.2844666734	-15	-0.0000000023	0
-7.4797904647	-8.3038032114	-15	-0.0000000022	0
-7.4691775637	-8.3231396925	-15	-0.0000000021	0
-7.4585648264	-8.3424789208	-15	-0.000000002	0
-7.4479522548	-8.3618236106	-15	-0.0000000019	0
-7.4373398513	-8.3811763919	-15	-0.0000000018	0
-7.426727618	-8.4005398153	-15	-0.0000000017	0
-7.4161155574	-8.4199163571	-15	-0.0000000017	0
-7.4055036718	-8.4393084238	-15	-0.0000000016	0
-7.3948919637	-8.458718356	-15	-0.0000000015	0
-7.3842804356	-8.4781484328	-15	-0.0000000014	0
-7.3736690901	-8.4976008757	-15	-0.0000000014	0
-7.3630579297	-8.517077627	-15	-0.0000000013	0
-7.3524469564	-8.5365787212	-15	-0.0000000013	0
-7.3418361717	-8.5561032298	-15	-0.0000000012	0
-7.3312255771	-8.5756501673	-15	-0.0000000012	0
-7.3206151741	-8.5952185032	-15	-0.0000000011	0
-7.310004964	-8.6148071601	-15	-0.0000000011	0
-7.2993949482	-8.6344150109	-15	-0.000000001	0
-7.2887851278	-8.6540408769	-15	-0.000000001	0
-7.2781755042	-8.6736835246	-15	-9E-10	0
-7.2675660783	-8.6933416634	-15	-9E-10	0
-7.2569568511	-8.7130139425	-15	-8E-10	0
-7.2463478236	-8.7326989482	-15	-8E-10	0
-7.2357389966	-8.7523952004	-15	-8E-10	0
-7.2251303708	-8.7721011496	-15	-7E-10	0
-7.214521947	-8.7918151732	-15	-7E-10	0
-7.2039137256	-8.8115355718	-15	-7E-10	0
-7.1933057071	-8.8312605656	-15	-6E-10	0
-7.1826978918	-8.8509884541	-15	-6E-10	0
-7.1720902811	-8.8707197313	-15	-6E-10	0
-7.1614828767	-8.8904564514	-15	-6E-10	0
-7.1508756804	-8.9102006314	-15	-5E-10	0
-7.1402686943	-8.9299541991	-15	-5E-10	0
-7.1296619202	-8.9497189974	-15	-5E-10	0
-7.1190553603	-8.9694967887	-15	-5E-10	0
-7.1084490165	-8.9892892587	-15	-4E-10	0
-7.097842891	-9.0090980194	-15	-4E-10	0
-7.0872369858	-9.0289246125	-15	-4E-10	0
-7.0766313033	-9.0487705116	-15	-4E-10	0
-7.0660258457	-9.0686371247	-15	-4E-10	0
-7.055420615	-9.0885257966	-15	-4E-10	0
-7.0448156138	-9.1084378102	-15	-3E-10	0
-7.0342108442	-9.1283743888	-15	-3E-10	0
-7.0236063086	-9.1483366974	-15	-3E-10	0
-7.0130020094	-9.1683258447	-15	-3E-10	0
-7.0023979489	-9.1883428839	-15	-3E-10	0
-6.9917941296	-9.2083888146	-15	-3E-10	0
-6.9811905538	-9.2284645834	-15	-3E-10	0
-6.9705872241	-9.2485710861	-15	-2E-10	0
-6.9599841429	-9.2687091699	-15	-2E-10	0
-6.9493813126	-9.2888796345	-15	-2E-10	0
-6.9387787358	-9.309083234	-15	-2E-10	0
-6.9281764149	-9.3293206786	-15	-2E-10	0
-6.9175743524	-9.3495926363	-15	-2E-10	0
-6.9069725509	-9.3698997351	-15	-2E-10	0
-6.8963710128	-9.3902425647	-15	-2E-10	0
-6.8857697407	-9.4106216798	-15	-2E-10	0
-6.8751687371	-9.4310375201	-15	-2E-10	0
-6.8645680038	-9.451489305	-15	-2E-10	0
-6.8539675425	-9.4719753338	-15	-1E-10	0
-6.8433673543	-9.4924938207	-15	-1E-10	0
-6.8327674406	-9.5130431164	-15	-1E-10	0
-6.8221678036	-9.5336233394	-15	-1E-10	0
-6.8115684456	-9.5542356064	-15	-1E-10	0
-6.8009693691	-9.5748809959	-15	-1E-10	0
-6.7903705768	-9.5955605289	-15	-1E-10	0
-6.7797720712	-9.6162751742	-15	-1E-10	0
-6.7691738548	-9.6370258513	-15	-1E-10	0
-6.7585759303	-9.6578134336	-15	-1E-10	0
-6.7479783002	-9.678638751	-15	-1E-10	0
-6.7373809673	-9.699502592	-15	-1E-10	0
-6.7267839342	-9.7204057048	-15	-1E-10	0
-6.7161872035	-9.7413487992	-15	-1E-10	0
-6.705590778	-9.762332547	-15	-1E-10	0
-6.6949946604	-9.7833575827	-15	-1E-10	0
-6.6843988534	-9.8044245039	-15	-1E-10	0
-6.6738033598	-9.8255338715	-15	-1E-10	0
-6.6632081821	-9.8466862095	-15	-1E-10	0
-6.6526133233	-9.8678820047	-15	-1E-10	0
-6.6420187861	-9.8891217065	-15	-1E-10	0
-6.6314245732	-9.9104057264	-15	-1E-10	0
-6.6208306874	-9.9317344374	-15	-1E-10	0
-6.6102371313	-9.9531081736	-15	0	0
-6.5996439078	-9.9745272295	-15	0	0
-6.5890510197	-9.9959918593	-15	0	0
-6.5784584695	-10.0175022765	-15	0	0
-6.56786626	-10.0390586535	-15	0	0
-6.557274394	-10.0606611209	-15	0	0
-6.546682874	-10.0823097674	-15	0	0
-6.5360917028	-10.1040046396	-15	0	0
-6.525500883	-10.1257457421	-15	0	0
-6.5149104171	-10.1475330376	-15	0	0
-6.5043203078	-10.1693664472	-15	0	0
-6.4937305576	-10.1912458514	-15	0	0
-6.483141169	-10.2131710967	-15	0	0
-6.4725521448	-10.235142515	-15	0	0
-6.4619634884	-10.2571618254	-15	0	0
-6.4513752037	-10.2792309768	-15	0	0
-6.4407872944	-10.3013518819	-15	0	0
-6.4301997644	-10.3235264148	-15	0	0
-6.4196126176	-10.3457564077	-15	0	0
-6.4090258581	-10.3680436489	-15	0	0
-6.3984394899	-10.3903898802	-15	0	0
-6.3878535173	-10.4127967948	-15	0	0
-6.3772679444	-10.4352660355	-15	0	0
-6.3666827754	-10.4577991933	-15	0	0
-6.3560980147	-10.4803977273	-15	0	0
-6.3455136662	-10.5030623739	-15	0	0
-6.3349297336	-10.5257934983	-15	0	0
-6.3243462207	-10.5485914506	-15	0	0
-6.3137631311	-10.5714565745	-15	0	0
-6.3031804685	-10.5943892074	-15	0	0
-6.2925982368	-10.6173896813	-15	0	0
-6.2820164397	-10.6404583229	-15	0	0
-6.2714350808	-10.6635954535	-15	0	0
-6.260854164	-10.6868013886	-15	0	0
-6.2502736929	-10.7100764371	-15	0	0
-6.2396936713	-10.7334209006	-15	0	0
-6.2291141031	-10.7568350723	-15	0	0
-6.2185349918	-10.7803192355	-15	0	0
-6.2079563413	-10.8038736624	-15	0	0
-6.1973781553	-10.8274986127	-15	0	0
-6.1868004376	-10.8511943318	-15	0	0
-6.1762231919	-10.8749610491	-15	0	0
-6.1656464218	-10.8987989769	-15	0	0
-6.1550701312	-10.922708308	-15	0	0
-6.1444943237	-10.9466892146	-15	0	0
-6.133919003	-10.9707418467	-15	0	0
-6.1233441728	-10.9948663304	-15	0	0
-6.1127698368	-11.0190628068	-15	0	0
-6.1021959989	-11.0433314723	-15	0	0
-6.0916226631	-11.0676721023	-15	0	0
-6.0810498337	-11.0920846058	-15	0	0
-6.0704775149	-11.1165690486	-15	0	0
-6.059905711	-11.1411256491	-15	0	0
-6.0493344263	-11.1657547731	-15	0	0
-6.0387636654	-11.1904569282	-15	0	0
-6.0281934327	-11.2152327581	-15	0	0
-6.0176237328	-11.2400830363	-15	0	0
-6.0070545703	-11.2650086601	-15	0	0
-5.9964859501	-11.2900106443	-15	0	0
-5.9859178769	-11.3150901148	-15	0	0
-5.9753503555	-11.3402483029	-15	0	0
-5.9647833908	-11.3654865391	-15	0	0
-5.9542169879	-11.3908062481	-15	0	0
-5.9436511517	-11.4162089428	-15	0	0
-5.9330858874	-11.4416962202	-15	0	0
-5.9225211999	-11.467269757	-15	0	0
-5.9119570946	-11.4929313057	-15	0	0
-5.9013935767	-11.5186826916	-15	0	0
-5.8908306513	-11.54452581	-15	0	0
-5.8802683238	-11.5704626245	-15	0	0
-5.8697065995	-11.5964951656	-15	0	0
-5.8591454838	-11.6226255307	-15	0	0
-5.848584982	-11.6488558838	-15	0	0
-5.8380250996	-11.675188457	-15	0	0
-5.8274658421	-11.7016255521	-15	0	0
-5.8169072149	-11.7281695437	-15	0	0
-5.8063492236	-11.7548228821	-15	0	0
-5.7957918737	-11.7815880985	-15	0	0
-5.7852351709	-11.8084678098	-15	0	0
-5.7746791208	-11.8354647245	-15	0	0
-5.7641237291	-11.86258165	-15	0	0
-5.7535690016	-11.8898214821	-15	0	0
-5.7430149428	-11.9171857587	-15	0	0
-5.7324615524	-11.9446696594	-15	0	0
-5.7219088277	-11.972266385	-15	0	0
-5.7113567653	-11.9999691624	-15	0	0
-5.7008053614	-12.0277713273	-15	0	0
-5.6902546112	-12.055666417	-15	0	0
-5.6797045098	-12.0836482724	-15	0	0
-5.6691550518	-12.1117111472	-15	0	0
-5.6586062315	-12.1398498234	-15	0	0
-5.6480580436	-12.1680597271	-15	0	0
-5.6375104826	-12.1963370441	-15	0	0
-5.6269635434	-12.2246788269	-15	0	0
-5.6164172216	-12.2530830911	-15	0	0
-5.6058715135	-12.2815488958	-15	0	0
-5.5953264159	-12.3100764022	-15	0	0
-5.5847819272	-12.3386669105	-15	0	0
-5.5742380464	-12.3673228707	-15	0	0
-5.5636947741	-12.3960478684	-15	0	0
-5.5531521122	-12.4248465865	-15	0	0
-5.5426100637	-12.4537247461	-15	0	0
-5.5320686333	-12.4826890305	-15	0	0
-5.5215278271	-12.5117469783	-15	0	0
-5.5109876524	-12.5409068644	-15	0	0
-5.500448118	-12.5701776431	-15	0	0
-5.4899092341	-12.5995688514	-15	0	0
-5.4793710121	-12.6290905133	-15	0	0
-5.4688334647	-12.6587530511	-15	0	0
-5.4582966059	-12.6885672048	-15	0	0
-5.4477604506	-12.7185439599	-15	0	0
-5.4372250151	-12.7486944855	-15	0	0
-5.4266903165	-12.7790300817	-15	0	0
-5.4161563729	-12.8095617398	-15	0	0
-5.405623198	-12.8402950533	-15	0	0
-5.395090803	-12.8712323798	-15	0	0
-5.3845591986	-12.9023760358	-15	0	0
-5.3740283959	-12.9337283616	-15	0	0
-5.3634984059	-12.9652917207	-15	0	0
-5.3529692396	-12.9970684998	-15	0	0
-5.3424409081	-13.0290611087	-15	0	0
-5.3319134225	-13.0612719803	-15	0	0
-5.3213867941	-13.0937035701	-15	0	0
-5.3108610341	-13.1263583562	-15	0	0
-5.3003361538	-13.1592388392	-15	0	0
-5.2898121645	-13.1923475418	-15	0	0
-5.2792890777	-13.2256870088	-15	0	0
-5.2687669047	-13.2592598064	-15	0	0
-5.2582456572	-13.2930685225	-15	0	0
-5.2477253466	-13.3271157664	-15	0	0
-5.2372059845	-13.3614041681	-15	0	0
-5.2266875827	-13.3959363784	-15	0	0
-5.2161701528	-13.4307150687	-15	0	0
-5.2056537066	-13.4657429304	-15	0	0
-5.1951382559	-13.5010226749	-15	0	0
-5.1846238126	-13.5365570334	-15	0	0
-5.1741103887	-13.5723487503	-15	0	0
-5.1635979962	-13.6084005458	-15	0	0
-5.153086647	-13.644715139	-15	0	0
-5.1425763533	-13.6812952548	-15	0	0
-5.1320671272	-13.7181436237	-15	0	0
-5.1215589809	-13.7552629814	-15	0	0
-5.1110519268	-13.7926560685	-15	0	0
-5.100545977	-13.8303256308	-15	0	0
-5.090041144	-13.8682744184	-15	0	0
-5.0795374402	-13.9065051859	-15	0	0
-5.069034878	-13.9450206918	-15	0	0
-5.0585334701	-13.9838236985	-15	0	0
-5.0480332288	-14.0229169719	-15	0	0
-5.037534167	-14.0623032811	-15	0	0
-5.0270362971	-14.1019854026	-15	0	0
-5.0165396323	-14.1419662826	-15	0	0
-5.0060441856	-14.1822491355	-15	0	0
-4.9955499703	-14.2228372044	-15	0	0
-4.9850569999	-14.2637337427	-15	0	0
-4.9745652879	-14.3049420157	-15	0	0
-4.964074848	-14.3464653019	-15	0	0
-4.9535856938	-14.3883068937	-15	0	0
-4.9430978391	-14.4304700992	-15	0	0
-4.9326112979	-14.4729582429	-15	0	0
-4.9221260842	-14.5157746671	-15	0	0
-4.9116422121	-14.5589227325	-15	0	0
-4.9011596958	-14.6024058192	-15	0	0
-4.8906785497	-14.646227328	-15	0	0
-4.8801987883	-14.6903906806	-15	0	0
-4.869720426	-14.7348993209	-15	0	0
-4.8592434776	-14.7797567152	-15	0	0
-4.8487679577	-14.8249663531	-15	0	0
-4.8382938815	-14.870531748	-15	0	0
-4.8278212637	-14.9164564373	-15	0	0
-4.8173501196	-14.9627439831	-15	0	0
-4.8068804644	-15	-15	0	0
-4.7964123134	-15	-15	0	0
-4.7859456822	-15	-15	0	0
-4.7754805862	-15	-15	0	0
-4.7650170413	-15	-15	0	0
-4.7545550633	-15	-15	0	0
-4.7440946682	-15	-15	0	0
-4.733635872	-15	-15	0	0
-4.7231786909	-15	-15	0	0
-4.7127231413	-15	-15	0	0
-4.7022692397	-15	-15	0	0
-4.6918170026	-15	-15	0	0
-4.6813664468	-15	-15	0	0
-4.670917589	-15	-15	0	0
-4.6604704463	-15	-15	0	0
-4.6500250356	-15	-15	0	0
-4.6395813743	-15	-15	0	0
-4.6291394797	-15	-15	0	0
-4.6186993691	-15	-15	0	0
-4.6082610603	-15	-15	0	0
-4.597824571	-15	-15	0	0
-4.587389919	-15	-15	0	0
-4.5769571224	-15	-15	0	0
-4.5665261995	-15	-15	0	0
-4.5560971685	-15	-15	0	0
-4.545670048	-15	-15	0	0
-4.5352448565	-15	-15	0	0
-4.524821613	-15	-15	0	0
-4.5144003363	-15	-15	0	0
-4.5039810455	-15	-15	0	0
-4.49356376	-15	-15	0	0
-4.4831484991	-15	-15	0	0
-4.4727352825	-15	-15	0	0
-4.4623241298	-15	-15	0	0
-4.4519150612	-15	-15	0	0
-4.4415080965	-15	-15	0	0
-4.4311032561	-15	-15	0	0
-4.4207005603	-15	-15	0	0
-4.4103000299	-15	-15	0	0
-4.3999016855	-15	-15	0	0
-4.3895055481	-15	-15	0	0
-4.3791116389	-15	-15	0	0
-4.368719979	-15	-15	0	0
-4.35833059	-15	-15	0	0
-4.3479434935	-15	-15	0	0
-4.3375587113	-15	-15	0	0
-4.3271762656	-15	-15	0	0
-4.3167961783	-15	-15	0	0
-4.306418472	-15	-15	0	0
-4.2960431692	-15	-15	0	0
-4.2856702926	-15	-15	0	0
-4.2752998652	-15	-15	0	0
-4.2649319101	-15	-15	0	0
-4.2545664505	-15	-15	0	0
-4.2442035101	-15	-15	0	0
-4.2338431125	-15	-15	0	0
-4.2234852816	-15	-15	0	0
-4.2131300414	-15	-15	0	0
-4.2027774161	-15	-15	0	0
-4.1924274299	-15	-15	0	0
-4.1820801076	-15	-15	0	0
-4.1717354738	-15	-15	0	0
-4.1613935534	-15	-15	0	0
-4.1510543716	-15	-15	0	0
-4.1407179537	-15	-15	0	0
-4.1303843252	-15	-15	0	0
-4.1200535118	-15	-15	0	0
-4.1097255395	-15	-15	0	0
-4.0994004344	-15	-15	0	0
-4.0890782229	-15	-15	0	0
-4.0787589314	-15	-15	0	0
-4.0684425868	-15	-15	0	0
-4.0581292159	-15	-15	0	0
-4.0478188461	-15	-15	0	0
-4.0375115046	-15	-15	0	0
-4.0272072191	-15	-15	0	0
-4.0169060174	-15	-15	0	0
-4.0066079275	-15	-15	0	0
-3.9963129776	-15	-15	0	0
-3.9860211964	-15	-15	0	0
-3.9757326124	-15	-15	0	0
-3.9654472545	-15	-15	0	0
-3.9551651521	-15	-15	0	0
-3.9448863343	-15	-15	0	0
-3.9346108308	-15	-15	0	0
-3.9243386715	-15	-15	0	0
-3.9140698864	-15	-15	0	0
-3.9038045058	-15	-15	0	0
-3.8935425603	-15	-15	0	0
-3.8832840805	-15	-15	0	0
-3.8730290976	-15	-15	0	0
-3.8627776427	-15	-15	0	0
-3.8525297473	-15	-15	0	0
-3.8422854431	-15	-15	0	0
-3.8320447621	-15	-15	0	0
-3.8218077365	-15	-15	0	0
-3.8115743986	-15	-15	0	0
-3.801344781	-15	-15	0	0
-3.7911189163	-15	-15	0	0
-3.7808968376	-15	-15	0	0
-3.7706785781	-15	-15	0	0
-3.7604641712	-15	-15	0	0
-3.7502536506	-15	-15	0	0
-3.7400470503	-15	-15	0	0
-3.7298444043	-15	-15	0	0
-3.7196457472	-15	-15	0	0
-3.7094511135	-15	-15	0	0
-3.6992605381	-15	-15	0	0
-3.6890740562	-15	-15	0	0
-3.6788917031	-15	-15	0	0
-3.6687135145	-15	-15	0	0
-3.6585395263	-15	-15	0	0
-3.6483697745	-15	-15	0	0
-3.6382042956	-15	-15	0	0
-3.6280431262	-15	-15	0	0
-3.6178863031	-15	-15	0	0
-3.6077338636	-15	-15	0	0
-3.597585845	-15	-15	0	0
-3.5874422849	-15	-15	0	0
-3.5773032213	-15	-15	0	0
-3.5671686923	-15	-15	0	0
-3.5570387365	-15	-15	0	0
-3.5469133924	-15	-15	0	0
-3.536792699	-15	-15	0	0
-3.5266766956	-15	-15	0	0
-3.5165654217	-15	-15	0	0
-3.5064589169	-15	-15	0	0
-3.4963572214	-15	-15	0	0
-3.4862603754	-15	-15	0	0
-3.4761684195	-15	-15	0	0
-3.4660813945	-15	-15	0	0
-3.4559993415	-15	-15	0	0
-3.4459223019	-15	-15	0	0
-3.4358503174	-15	-15	0	0
-3.4257834298	-15	-15	0	0
-3.4157216811	-15	-15	0	0
-3.4056651138	-15	-15	0	0
-3.39561377	-15	-15	0	0
-3.3855676927	-15	-15	0	0
-3.3755269248	-15	-15	0	0
-3.3654915095	-15	-15	0	0
-3.3554614902	-15	-15	0	0
-3.3454369107	-15	-15	0	0
-3.335417815	-15	-15	0	0
-3.3254042473	-15	-15	0	0
-3.3153962522	-15	-15	0	0
-3.3053938743	-15	-15	0	0
-3.2953971587	-15	-15	0	0
-3.2854061507	-15	-15	0	0
-3.2754208957	-15	-15	0	0
-3.2654414397	-15	-15	0	0
-3.2554678286	-15	-15	0	0
-3.2455001087	-15	-15	0	0
-3.2355383266	-15	-15	0	0
-3.2255825292	-15	-15	0	0
-3.2156327636	-15	-15	0	0
-3.2056890771	-15	-15	0	0
-3.1957515173	-15	-15	0	0
-3.1858201322	-15	-15	0	0
-3.1758949699	-15	-15	0	0
-3.1659760788	-15	-15	0	0
-3.1560635076	-15	-15	0	0
-3.1461573052	-15	-15	0	0
-3.1362575209	-15	-15	0	0
-3.1263642042	-15	-15	0	0
-3.1164774047	-15	-15	0	0
-3.1065971726	-15	-15	0	0
-3.096723558	-15	-15	0	0
-3.0868566116	-15	-15	0	0
-3.0769963841	-15	-15	0	0
-3.0671429266	-15	-15	0	0
-3.0572962905	-15	-15	0	0
-3.0474565273	-15	-15	0	0
-3.037623689	-15	-15	0	0
-3.0277978274	-15	-15	0	0
-3.0179789947	-15	-15	0	0
-3.008167243	-15	-15	0	0
