# Supplementary material for: A hot white dwarf merger remnant revealed by an ultraviolet detection of carbon
Source: Nat Astron. 2025 Aug 6;9(9):1347–55. doi: 10.1038/s41550-025-02590-y (PMC12446069; doi:10.1038/s41550-025-02590-y)
Supplement: Supplementary file 5 — Model envelope chemical profile of WD J2340−1819 with helium at the upper limit (Fig. 3). [file 41550_2025_2590_MOESM5_ESM.csv]

logq	logH	logHe	logC	state
-17.99572538	-1.5758095393	-0.6137497325	-0.1366285373	2
-17.982696377	-1.5758095393	-0.6137497325	-0.1366285373	2
-17.96966737	-1.5758095393	-0.6137497325	-0.1366285373	2
-17.956638358	-1.5758095393	-0.6137497325	-0.1366285373	2
-17.943609342	-1.5758095393	-0.6137497325	-0.1366285373	2
-17.93058032	-1.5758095393	-0.6137497325	-0.1366285373	2
-17.917551293	-1.5758095393	-0.6137497325	-0.1366285373	2
-17.90452226	-1.5758095393	-0.6137497325	-0.1366285373	1
-17.891493221	-1.5758095393	-0.6137497325	-0.1366285373	1
-17.878464177	-1.5758095393	-0.6137497325	-0.1366285373	1
-17.865435125	-1.5758095393	-0.6137497325	-0.1366285373	1
-17.852406067	-1.5758095393	-0.6137497325	-0.1366285373	1
-17.839377003	-1.5758095393	-0.6137497325	-0.1366285373	1
-17.82634793	-1.5758095393	-0.6137497325	-0.1366285373	1
-17.813318851	-1.5758095393	-0.6137497325	-0.1366285373	1
-17.800289763	-1.5758095393	-0.6137497325	-0.1366285373	1
-17.787260667	-1.5758095393	-0.6137497325	-0.1366285373	1
-17.774231562	-1.5758095393	-0.6137497325	-0.1366285373	1
-17.761202449	-1.5758095393	-0.6137497325	-0.1366285373	1
-17.748173326	-1.5758095393	-0.6137497325	-0.1366285373	1
-17.735144193	-1.5758095393	-0.6137497325	-0.1366285373	1
-17.72211505	-1.5758095393	-0.6137497325	-0.1366285373	1
-17.709085896	-1.5758095393	-0.6137497325	-0.1366285373	1
-17.696056731	-1.5758095393	-0.6137497325	-0.1366285373	1
-17.683027554	-1.5758095393	-0.6137497325	-0.1366285373	1
-17.669998365	-1.5758095393	-0.6137497325	-0.1366285373	1
-17.656969162	-1.5758095393	-0.6137497325	-0.1366285373	1
-17.643939947	-1.5758095393	-0.6137497325	-0.1366285373	1
-17.630910719	-1.5758095393	-0.6137497325	-0.1366285373	1
-17.617881478	-1.5758095393	-0.6137497325	-0.1366285373	1
-17.604852223	-1.5758095393	-0.6137497325	-0.1366285373	1
-17.591822954	-1.5758095393	-0.6137497325	-0.1366285373	1
-17.578793672	-1.5758095393	-0.6137497325	-0.1366285373	1
-17.565764375	-1.5758095393	-0.6137497325	-0.1366285373	1
-17.552735065	-1.5758095393	-0.6137497325	-0.1366285373	1
-17.53970574	-1.5758095393	-0.6137497325	-0.1366285373	1
-17.526676401	-1.5758095393	-0.6137497325	-0.1366285373	1
-17.513647047	-1.5758095393	-0.6137497325	-0.1366285373	1
-17.50061768	-1.5758095393	-0.6137497325	-0.1366285373	1
-17.487588298	-1.5758095393	-0.6137497325	-0.1366285373	1
-17.474558903	-1.5758095393	-0.6137497325	-0.1366285373	1
-17.461529497	-1.5758095393	-0.6137497325	-0.1366285373	1
-17.44850008	-1.5758095393	-0.6137497325	-0.1366285373	1
-17.435470654	-1.5758095393	-0.6137497325	-0.1366285373	1
-17.422441221	-1.5758095393	-0.6137497325	-0.1366285373	1
-17.409411782	-1.5758095393	-0.6137497325	-0.1366285373	1
-17.39638234	-1.5758095393	-0.6137497325	-0.1366285373	1
-17.383352896	-1.5758095393	-0.6137497325	-0.1366285373	1
-17.370323454	-1.5758095393	-0.6137497325	-0.1366285373	1
-17.357294016	-1.5758095393	-0.6137497325	-0.1366285373	1
-17.344264586	-1.5758095393	-0.6137497325	-0.1366285373	1
-17.331235166	-1.5758095393	-0.6137497325	-0.1366285373	1
-17.318205762	-1.5758095393	-0.6137497325	-0.1366285373	1
-17.305176375	-1.5758095393	-0.6137497325	-0.1366285373	1
-17.29214701	-1.5758095393	-0.6137497325	-0.1366285373	1
-17.27911767	-1.5758095393	-0.6137497325	-0.1366285373	1
-17.266088358	-1.5758095393	-0.6137497325	-0.1366285373	1
-17.253059076	-1.5758095393	-0.6137497325	-0.1366285373	1
-17.240029826	-1.5758095393	-0.6137497325	-0.1366285373	1
-17.227000611	-1.5758095393	-0.6137497325	-0.1366285373	1
-17.213971432	-1.5758095393	-0.6137497325	-0.1366285373	1
-17.20094229	-1.5758095393	-0.6137497325	-0.1366285373	1
-17.187913186	-1.5758095393	-0.6137497325	-0.1366285373	1
-17.174884121	-1.5758095393	-0.6137497325	-0.1366285373	1
-17.161855094	-1.5758095393	-0.6137497325	-0.1366285373	1
-17.148826104	-1.5758095393	-0.6137497325	-0.1366285373	1
-17.135797151	-1.5758095393	-0.6137497325	-0.1366285373	1
-17.122768233	-1.5758095393	-0.6137497325	-0.1366285373	1
-17.109739349	-1.5758095393	-0.6137497325	-0.1366285373	1
-17.096710497	-1.5758095393	-0.6137497325	-0.1366285373	1
-17.083681675	-1.5758095393	-0.6137497325	-0.1366285373	1
-17.070652882	-1.5758095393	-0.6137497325	-0.1366285373	1
-17.057624115	-1.5758095393	-0.6137497325	-0.1366285373	1
-17.044595374	-1.5758095393	-0.6137497325	-0.1366285373	1
-17.031566655	-1.5758095393	-0.6137497325	-0.1366285373	1
-17.018537958	-1.5758095393	-0.6137497325	-0.1366285373	1
-17.005509281	-1.5758095393	-0.6137497325	-0.1366285373	1
-16.992480621	-1.5758095393	-0.6137497325	-0.1366285373	1
-16.979451978	-1.5758095393	-0.6137497325	-0.1366285373	1
-16.966423351	-1.5758095393	-0.6137497325	-0.1366285373	1
-16.953394736	-1.5758095393	-0.6137497325	-0.1366285373	1
-16.940366134	-1.5758095393	-0.6137497325	-0.1366285373	1
-16.927337543	-1.5758095393	-0.6137497325	-0.1366285373	1
-16.914308962	-1.5758095393	-0.6137497325	-0.1366285373	1
-16.90128039	-1.5758095393	-0.6137497325	-0.1366285373	1
-16.888251826	-1.5758095393	-0.6137497325	-0.1366285373	1
-16.875223268	-1.5758095393	-0.6137497325	-0.1366285373	1
-16.862194716	-1.5758095393	-0.6137497325	-0.1366285373	1
-16.84916617	-1.5758095393	-0.6137497325	-0.1366285373	1
-16.836137629	-1.5758095393	-0.6137497325	-0.1366285373	1
-16.823109093	-1.5758095393	-0.6137497325	-0.1366285373	1
-16.81008056	-1.5758095393	-0.6137497325	-0.1366285373	1
-16.797052032	-1.5758095393	-0.6137497325	-0.1366285373	1
-16.784023507	-1.5758095393	-0.6137497325	-0.1366285373	1
-16.770994986	-1.5758095393	-0.6137497325	-0.1366285373	1
-16.757966467	-1.5758095393	-0.6137497325	-0.1366285373	1
-16.744937952	-1.5758095393	-0.6137497325	-0.1366285373	1
-16.731909438	-1.5758095393	-0.6137497325	-0.1366285373	1
-16.718880928	-1.5758095393	-0.6137497325	-0.1366285373	1
-16.705852419	-1.5758095393	-0.6137497325	-0.1366285373	1
-16.692823913	-1.5758095393	-0.6137497325	-0.1366285373	1
-16.679795408	-1.5758095393	-0.6137497325	-0.1366285373	1
-16.666766906	-1.5758095393	-0.6137497325	-0.1366285373	1
-16.653738405	-1.5758095393	-0.6137497325	-0.1366285373	1
-16.640709905	-1.5758095393	-0.6137497325	-0.1366285373	1
-16.627681407	-1.5758095393	-0.6137497325	-0.1366285373	1
-16.61465291	-1.5758095393	-0.6137497325	-0.1366285373	1
-16.601624414	-1.5758095393	-0.6137497325	-0.1366285373	1
-16.58859592	-1.5758095393	-0.6137497325	-0.1366285373	1
-16.575567426	-1.5758095393	-0.6137497325	-0.1366285373	1
-16.562538932	-1.5758095393	-0.6137497325	-0.1366285373	1
-16.54951044	-1.5758095393	-0.6137497325	-0.1366285373	1
-16.536481947	-1.5758095393	-0.6137497325	-0.1366285373	1
-16.523453455	-1.5758095393	-0.6137497325	-0.1366285373	1
-16.510424962	-1.5758095393	-0.6137497325	-0.1366285373	1
-16.497396469	-1.5758095393	-0.6137497325	-0.1366285373	1
-16.484367976	-1.5758095393	-0.6137497325	-0.1366285373	1
-16.471339481	-1.5758095393	-0.6137497325	-0.1366285373	1
-16.458310985	-1.5758095393	-0.6137497325	-0.1366285373	1
-16.445282488	-1.5758095393	-0.6137497325	-0.1366285373	1
-16.432253989	-1.5758095393	-0.6137497325	-0.1366285373	1
-16.419225487	-1.5758095393	-0.6137497325	-0.1366285373	1
-16.406196983	-1.5758095393	-0.6137497325	-0.1366285373	1
-16.393168477	-1.5758095393	-0.6137497325	-0.1366285373	1
-16.380139968	-1.5758095393	-0.6137497325	-0.1366285373	1
-16.367111455	-1.5758095393	-0.6137497325	-0.1366285373	1
-16.35408294	-1.5758095393	-0.6137497325	-0.1366285373	1
-16.341054422	-1.5758095393	-0.6137497325	-0.1366285373	1
-16.328025901	-1.5758095393	-0.6137497325	-0.1366285373	1
-16.314997378	-1.5758095393	-0.6137497325	-0.1366285373	1
-16.301968851	-1.5758095393	-0.6137497325	-0.1366285373	1
-16.288940322	-1.5758095393	-0.6137497325	-0.1366285373	1
-16.275911791	-1.5758095393	-0.6137497325	-0.1366285373	1
-16.262883257	-1.5758095393	-0.6137497325	-0.1366285373	1
-16.249854721	-1.5758095393	-0.6137497325	-0.1366285373	1
-16.236826182	-1.5758095393	-0.6137497325	-0.1366285373	1
-16.223797642	-1.5758095393	-0.6137497325	-0.1366285373	1
-16.210769101	-1.5758095393	-0.6137497325	-0.1366285373	1
-16.197740557	-1.5758095393	-0.6137497325	-0.1366285373	1
-16.184712013	-1.5758095393	-0.6137497325	-0.1366285373	1
-16.171683467	-1.5758095393	-0.6137497325	-0.1366285373	1
-16.15865492	-1.5758095393	-0.6137497325	-0.1366285373	1
-16.145626373	-1.5758095393	-0.6137497325	-0.1366285373	1
-16.132597825	-1.5758095393	-0.6137497325	-0.1366285373	1
-16.119569277	-1.5758095393	-0.6137497325	-0.1366285373	1
-16.106540728	-1.5758095393	-0.6137497325	-0.1366285373	1
-16.093512179	-1.5758095393	-0.6137497325	-0.1366285373	1
-16.08048363	-1.5758095393	-0.6137497325	-0.1366285373	1
-16.06745508	-1.5758095393	-0.6137497325	-0.1366285373	1
-16.054426531	-1.5758095393	-0.6137497325	-0.1366285373	1
-16.041397982	-1.5758095393	-0.6137497325	-0.1366285373	1
-16.028369432	-1.5758095393	-0.6137497325	-0.1366285373	1
-16.015340882	-1.5758095393	-0.6137497325	-0.1366285373	1
-16.002312332	-1.5758095393	-0.6137497325	-0.1366285373	1
-15.98928378	-1.5758095393	-0.6137497325	-0.1366285373	1
-15.976255227	-1.5758095393	-0.6137497325	-0.1366285373	1
-15.963226672	-1.5758095393	-0.6137497325	-0.1366285373	1
-15.950198116	-1.5758095393	-0.6137497325	-0.1366285373	1
-15.937169558	-1.5758095393	-0.6137497325	-0.1366285373	1
-15.924140998	-1.5758095393	-0.6137497325	-0.1366285373	1
-15.911112437	-1.5758095393	-0.6137497325	-0.1366285373	1
-15.898083873	-1.5758095393	-0.6137497325	-0.1366285373	1
-15.885055308	-1.5758095393	-0.6137497325	-0.1366285373	1
-15.872026741	-1.5758095393	-0.6137497325	-0.1366285373	1
-15.858998172	-1.5758095393	-0.6137497325	-0.1366285373	1
-15.845969602	-1.5758095393	-0.6137497325	-0.1366285373	1
-15.832941031	-1.5758095393	-0.6137497325	-0.1366285373	1
-15.819912458	-1.5758095393	-0.6137497325	-0.1366285373	1
-15.806883885	-1.5758095393	-0.6137497325	-0.1366285373	1
-15.793855311	-1.5758095393	-0.6137497325	-0.1366285373	1
-15.780826736	-1.5758095393	-0.6137497325	-0.1366285373	1
-15.767798161	-1.5758095393	-0.6137497325	-0.1366285373	1
-15.754769586	-1.5758095393	-0.6137497325	-0.1366285373	1
-15.741741011	-1.5758095393	-0.6137497325	-0.1366285373	1
-15.728712437	-1.5758095393	-0.6137497325	-0.1366285373	1
-15.715683864	-1.5758095393	-0.6137497325	-0.1366285373	1
-15.702655291	-1.5758095393	-0.6137497325	-0.1366285373	1
-15.689626721	-1.5758095393	-0.6137497325	-0.1366285373	1
-15.676598152	-1.5758095393	-0.6137497325	-0.1366285373	1
-15.663569585	-1.5758095393	-0.6137497325	-0.1366285373	1
-15.65054102	-1.5758095393	-0.6137497325	-0.1366285373	1
-15.637512458	-1.5758095393	-0.6137497325	-0.1366285373	1
-15.624483898	-1.5758095393	-0.6137497325	-0.1366285373	1
-15.611455341	-1.5758095393	-0.6137497325	-0.1366285373	1
-15.598426787	-1.5758095393	-0.6137497325	-0.1366285373	1
-15.585398235	-1.5758095393	-0.6137497325	-0.1366285373	1
-15.572369686	-1.5758095393	-0.6137497325	-0.1366285373	1
-15.55934114	-1.5758095393	-0.6137497325	-0.1366285373	1
-15.546312596	-1.5758095393	-0.6137497325	-0.1366285373	1
-15.533284054	-1.5758095393	-0.6137497325	-0.1366285373	1
-15.520255515	-1.5758095393	-0.6137497325	-0.1366285373	1
-15.507226978	-1.5758095393	-0.6137497325	-0.1366285373	1
-15.494198444	-1.5758095393	-0.6137497325	-0.1366285373	1
-15.481169911	-1.5758095393	-0.6137497325	-0.1366285373	1
-15.468141381	-1.5758095393	-0.6137497325	-0.1366285373	1
-15.455112852	-1.5758095393	-0.6137497325	-0.1366285373	1
-15.442084326	-1.5758095393	-0.6137497325	-0.1366285373	1
-15.429055801	-1.5758095393	-0.6137497325	-0.1366285373	1
-15.416027278	-1.5758095393	-0.6137497325	-0.1366285373	1
-15.402998756	-1.5758095393	-0.6137497325	-0.1366285373	1
-15.389970237	-1.5758095393	-0.6137497325	-0.1366285373	1
-15.376941718	-1.5758095393	-0.6137497325	-0.1366285373	1
-15.363913202	-1.5758095393	-0.6137497325	-0.1366285373	1
-15.350884687	-1.5758095393	-0.6137497325	-0.1366285373	1
-15.337856173	-1.5758095393	-0.6137497325	-0.1366285373	1
-15.324827661	-1.5758095393	-0.6137497325	-0.1366285373	1
-15.31179915	-1.5758095393	-0.6137497325	-0.1366285373	1
-15.298770641	-1.5758095393	-0.6137497325	-0.1366285373	1
-15.285742134	-1.5758095393	-0.6137497325	-0.1366285373	1
-15.272713628	-1.5758095393	-0.6137497325	-0.1366285373	1
-15.259685124	-1.5758095393	-0.6137497325	-0.1366285373	1
-15.246656622	-1.5758095393	-0.6137497325	-0.1366285373	1
-15.233628121	-1.5758095393	-0.6137497325	-0.1366285373	1
-15.220599623	-1.5758095393	-0.6137497325	-0.1366285373	1
-15.207571127	-1.5758095393	-0.6137497325	-0.1366285373	1
-15.194542634	-1.5758095393	-0.6137497325	-0.1366285373	1
-15.181514142	-1.5758095393	-0.6137497325	-0.1366285373	1
-15.168485653	-1.5758095393	-0.6137497325	-0.1366285373	1
-15.155457167	-1.5758095393	-0.6137497325	-0.1366285373	1
-15.142428684	-1.5758095393	-0.6137497325	-0.1366285373	1
-15.129400202	-1.5758095393	-0.6137497325	-0.1366285373	1
-15.116371724	-1.5758095393	-0.6137497325	-0.1366285373	1
-15.103343248	-1.5758095393	-0.6137497325	-0.1366285373	1
-15.090314775	-1.5758095393	-0.6137497325	-0.1366285373	1
-15.077286304	-1.5758095393	-0.6137497325	-0.1366285373	1
-15.064257836	-1.5758095393	-0.6137497325	-0.1366285373	1
-15.05122937	-1.5758095393	-0.6137497325	-0.1366285373	1
-15.038200907	-1.5758095393	-0.6137497325	-0.1366285373	1
-15.025172446	-1.5758095393	-0.6137497325	-0.1366285373	1
-15.012143987	-1.5758095393	-0.6137497325	-0.1366285373	1
-14.999115531	-1.5758095393	-0.6137497325	-0.1366285373	1
-14.986087076	-1.5758095393	-0.6137497325	-0.1366285373	1
-14.973058624	-1.5758095393	-0.6137497325	-0.1366285373	1
-14.960030173	-1.5758095393	-0.6137497325	-0.1366285373	1
-14.947001724	-1.5758095393	-0.6137497325	-0.1366285373	1
-14.933973277	-1.5758095393	-0.6137497325	-0.1366285373	1
-14.920944831	-1.5758095393	-0.6137497325	-0.1366285373	1
-14.907916387	-1.5758095393	-0.6137497325	-0.1366285373	1
-14.894887945	-1.5758095393	-0.6137497325	-0.1366285373	1
-14.881859503	-1.5758095393	-0.6137497325	-0.1366285373	1
-14.868831063	-1.5758095393	-0.6137497325	-0.1366285373	1
-14.855802624	-1.5758095393	-0.6137497325	-0.1366285373	1
-14.842774185	-1.5758095393	-0.6137497325	-0.1366285373	1
-14.829745748	-1.5758095393	-0.6137497325	-0.1366285373	1
-14.816717312	-1.5758095393	-0.6137497325	-0.1366285373	1
-14.803688877	-1.5758095393	-0.6137497325	-0.1366285373	1
-14.790660443	-1.5758095393	-0.6137497325	-0.1366285373	1
-14.77763201	-1.5758095393	-0.6137497325	-0.1366285373	1
-14.764603578	-1.5758095393	-0.6137497325	-0.1366285373	1
-14.751575147	-1.5758095393	-0.6137497325	-0.1366285373	1
-14.738546717	-1.5758095393	-0.6137497325	-0.1366285373	1
-14.725518288	-1.5758095393	-0.6137497325	-0.1366285373	1
-14.712489861	-1.5758095393	-0.6137497325	-0.1366285373	1
-14.699461434	-1.5758095393	-0.6137497325	-0.1366285373	1
-14.686433009	-1.5758095393	-0.6137497325	-0.1366285373	1
-14.673404586	-1.5758095393	-0.6137497325	-0.1366285373	1
-14.660376164	-1.5758095393	-0.6137497325	-0.1366285373	1
-14.647347743	-1.5758095393	-0.6137497325	-0.1366285373	1
-14.634319323	-1.5758095393	-0.6137497325	-0.1366285373	1
-14.621290905	-1.5758095393	-0.6137497325	-0.1366285373	1
-14.608262489	-1.5758095393	-0.6137497325	-0.1366285373	1
-14.595234074	-1.5758095393	-0.6137497325	-0.1366285373	1
-14.582205661	-1.5758095393	-0.6137497325	-0.1366285373	1
-14.569177249	-1.5758095393	-0.6137497325	-0.1366285373	1
-14.556148839	-1.5758095393	-0.6137497325	-0.1366285373	1
-14.54312043	-1.5758095393	-0.6137497325	-0.1366285373	1
-14.530092024	-1.5758095393	-0.6137497325	-0.1366285373	1
-14.517063618	-1.5758095393	-0.6137497325	-0.1366285373	1
-14.504035215	-1.5758095393	-0.6137497325	-0.1366285373	1
-14.491006812	-1.5758095393	-0.6137497325	-0.1366285373	1
-14.477978412	-1.5758095393	-0.6137497325	-0.1366285373	1
-14.464950013	-1.5758095393	-0.6137497325	-0.1366285373	1
-14.451921616	-1.5758095393	-0.6137497325	-0.1366285373	1
-14.438893221	-1.5758095393	-0.6137497325	-0.1366285373	1
-14.425864827	-1.5758095393	-0.6137497325	-0.1366285373	1
-14.412836434	-1.5758095393	-0.6137497325	-0.1366285373	1
-14.399808043	-1.5758095393	-0.6137497325	-0.1366285373	1
-14.386779654	-1.5758095393	-0.6137497325	-0.1366285373	1
-14.373751266	-1.5758095393	-0.6137497325	-0.1366285373	1
-14.36072288	-1.5758095393	-0.6137497325	-0.1366285373	1
-14.347694495	-1.5758095393	-0.6137497325	-0.1366285373	1
-14.334666111	-1.5758095393	-0.6137497325	-0.1366285373	1
-14.321637729	-1.5758095393	-0.6137497325	-0.1366285373	1
-14.308609349	-1.5758095393	-0.6137497325	-0.1366285373	1
-14.29558097	-1.5758095393	-0.6137497325	-0.1366285373	1
-14.282552592	-1.5758095393	-0.6137497325	-0.1366285373	1
-14.269524216	-1.5758095393	-0.6137497325	-0.1366285373	1
-14.256495842	-1.5758095393	-0.6137497325	-0.1366285373	1
-14.243467469	-1.5758095393	-0.6137497325	-0.1366285373	1
-14.230439097	-1.5758095393	-0.6137497325	-0.1366285373	1
-14.217410728	-1.5758095393	-0.6137497325	-0.1366285373	1
-14.204382359	-1.5758095393	-0.6137497325	-0.1366285373	1
-14.191353993	-1.5758095393	-0.6137497325	-0.1366285373	1
-14.178325628	-1.5758095393	-0.6137497325	-0.1366285373	1
-14.165297265	-1.5758095393	-0.6137497325	-0.1366285373	1
-14.152268904	-1.5758095393	-0.6137497325	-0.1366285373	1
-14.139240544	-1.5758095393	-0.6137497325	-0.1366285373	1
-14.126212187	-1.5758095393	-0.6137497325	-0.1366285373	1
-14.113183831	-1.5758095393	-0.6137497325	-0.1366285373	1
-14.100155478	-1.5758095393	-0.6137497325	-0.1366285373	1
-14.087127126	-1.5758095393	-0.6137497325	-0.1366285373	1
-14.074098777	-1.5758095393	-0.6137497325	-0.1366285373	1
-14.06107043	-1.5758095393	-0.6137497325	-0.1366285373	1
-14.048042085	-1.5758095393	-0.6137497325	-0.1366285373	1
-14.035013742	-1.5758095393	-0.6137497325	-0.1366285373	1
-14.021985402	-1.5758095393	-0.6137497325	-0.1366285373	1
-14.008957064	-1.5758095393	-0.6137497325	-0.1366285373	1
-13.995928728	-1.5758095393	-0.6137497325	-0.1366285373	1
-13.982900395	-1.5758095393	-0.6137497325	-0.1366285373	1
-13.969872065	-1.5758095393	-0.6137497325	-0.1366285373	1
-13.956843736	-1.5758095393	-0.6137497325	-0.1366285373	1
-13.943815411	-1.5758095393	-0.6137497325	-0.1366285373	1
-13.930787087	-1.5758095393	-0.6137497325	-0.1366285373	1
-13.917758767	-1.5758095393	-0.6137497325	-0.1366285373	1
-13.904730448	-1.5758095393	-0.6137497325	-0.1366285373	1
-13.891702132	-1.5758095393	-0.6137497325	-0.1366285373	1
-13.878673819	-1.5758095393	-0.6137497325	-0.1366285373	1
-13.865645508	-1.5758095393	-0.6137497325	-0.1366285373	1
-13.852617199	-1.5758095393	-0.6137497325	-0.1366285373	1
-13.839588893	-1.5758095393	-0.6137497325	-0.1366285373	1
-13.826560589	-1.5758095393	-0.6137497325	-0.1366285373	1
-13.813532288	-1.5758095393	-0.6137497325	-0.1366285373	1
-13.800503989	-1.5758095393	-0.6137497325	-0.1366285373	1
-13.787475693	-1.5758095393	-0.6137497325	-0.1366285373	1
-13.7744474	-1.5758095393	-0.6137497325	-0.1366285373	1
-13.761419109	-1.5758095393	-0.6137497325	-0.1366285373	1
-13.748390821	-1.5758095393	-0.6137497325	-0.1366285373	1
-13.735362536	-1.5758095393	-0.6137497325	-0.1366285373	1
-13.722334254	-1.5758095393	-0.6137497325	-0.1366285373	1
-13.709305974	-1.5758095393	-0.6137497325	-0.1366285373	1
-13.696277698	-1.5758095393	-0.6137497325	-0.1366285373	1
-13.683249424	-1.5758095393	-0.6137497325	-0.1366285373	1
-13.670221154	-1.5758095393	-0.6137497325	-0.1366285373	1
-13.657192887	-1.5758095393	-0.6137497325	-0.1366285373	1
-13.644164623	-1.5758095393	-0.6137497325	-0.1366285373	1
-13.631136362	-1.5758095393	-0.6137497325	-0.1366285373	1
-13.618108105	-1.5758095393	-0.6137497325	-0.1366285373	1
-13.605079851	-1.5758095393	-0.6137497325	-0.1366285373	1
-13.5920516	-1.5758095393	-0.6137497325	-0.1366285373	1
-13.579023354	-1.5758095393	-0.6137497325	-0.1366285373	1
-13.56599511	-1.5758095393	-0.6137497325	-0.1366285373	1
-13.552966871	-1.5758095393	-0.6137497325	-0.1366285373	1
-13.539938635	-1.5758095393	-0.6137497325	-0.1366285373	1
-13.526910402	-1.5758095393	-0.6137497325	-0.1366285373	1
-13.513882174	-1.5758095393	-0.6137497325	-0.1366285373	1
-13.500853948	-1.5758095393	-0.6137497325	-0.1366285373	1
-13.487825727	-1.5758095393	-0.6137497325	-0.1366285373	1
-13.474797509	-1.5758095393	-0.6137497325	-0.1366285373	1
-13.461769295	-1.5758095393	-0.6137497325	-0.1366285373	1
-13.448741085	-1.5758095393	-0.6137497325	-0.1366285373	1
-13.435712878	-1.5758095393	-0.6137497325	-0.1366285373	1
-13.422684676	-1.5758095393	-0.6137497325	-0.1366285373	1
-13.409656477	-1.5758095393	-0.6137497325	-0.1366285373	1
-13.396628283	-1.5758095393	-0.6137497325	-0.1366285373	1
-13.383600092	-1.5758095393	-0.6137497325	-0.1366285373	1
-13.370571906	-1.5758095393	-0.6137497325	-0.1366285373	1
-13.357543724	-1.5758095393	-0.6137497325	-0.1366285373	1
-13.344515546	-1.5758095393	-0.6137497325	-0.1366285373	1
-13.331487372	-1.5758095393	-0.6137497325	-0.1366285373	1
-13.318459202	-1.5758095393	-0.6137497325	-0.1366285373	1
-13.305431037	-1.5758095393	-0.6137497325	-0.1366285373	1
-13.292402876	-1.5758095393	-0.6137497325	-0.1366285373	1
-13.27937472	-1.5758095393	-0.6137497325	-0.1366285373	1
-13.266346569	-1.5758095393	-0.6137497325	-0.1366285373	1
-13.253318422	-1.5758095393	-0.6137497325	-0.1366285373	1
-13.24029028	-1.5758095393	-0.6137497325	-0.1366285373	1
-13.227262143	-1.5758095393	-0.6137497325	-0.1366285373	1
-13.214234011	-1.5758095393	-0.6137497325	-0.1366285373	1
-13.201205884	-1.5758095393	-0.6137497325	-0.1366285373	1
-13.188177762	-1.5758095393	-0.6137497325	-0.1366285373	1
-13.175149645	-1.5758095393	-0.6137497325	-0.1366285373	1
-13.162121533	-1.5758095393	-0.6137497325	-0.1366285373	1
-13.149093426	-1.5758095393	-0.6137497325	-0.1366285373	1
-13.136065325	-1.5758095393	-0.6137497325	-0.1366285373	1
-13.123037228	-1.5758095393	-0.6137497325	-0.1366285373	1
-13.110009137	-1.5758095393	-0.6137497325	-0.1366285373	1
-13.096981051	-1.5758095393	-0.6137497325	-0.1366285373	1
-13.08395297	-1.5758095393	-0.6137497325	-0.1366285373	1
-13.070924895	-1.5758095393	-0.6137497325	-0.1366285373	1
-13.057896826	-1.5758095393	-0.6137497325	-0.1366285373	1
-13.044868762	-1.5758095393	-0.6137497325	-0.1366285373	1
-13.031840704	-1.5758095393	-0.6137497325	-0.1366285373	1
-13.018812651	-1.5758095393	-0.6137497325	-0.1366285373	1
-13.005784605	-1.5758095393	-0.6137497325	-0.1366285373	1
-12.992756564	-1.5758095393	-0.6137497325	-0.1366285373	1
-12.979728529	-1.5758095393	-0.6137497325	-0.1366285373	1
-12.9667005	-1.5758095393	-0.6137497325	-0.1366285373	1
-12.953672478	-1.5758095393	-0.6137497325	-0.1366285373	1
-12.940644462	-1.5758095393	-0.6137497325	-0.1366285373	1
-12.927616452	-1.5758095393	-0.6137497325	-0.1366285373	1
-12.914588449	-1.5758095393	-0.6137497325	-0.1366285373	1
-12.901560453	-1.5758095393	-0.6137497325	-0.1366285373	1
-12.888532463	-1.5758095393	-0.6137497325	-0.1366285373	1
-12.87550448	-1.5758095393	-0.6137497325	-0.1366285373	1
-12.862476504	-1.5758095393	-0.6137497325	-0.1366285373	1
-12.849448535	-1.5758095393	-0.6137497325	-0.1366285373	1
-12.836420572	-1.5758095393	-0.6137497325	-0.1366285373	1
-12.823392617	-1.5758095393	-0.6137497325	-0.1366285373	1
-12.810364668	-1.5758095393	-0.6137497325	-0.1366285373	1
-12.797336727	-1.5758095393	-0.6137497325	-0.1366285373	1
-12.784308792	-1.5758095393	-0.6137497325	-0.1366285373	1
-12.771280865	-1.5758095393	-0.6137497325	-0.1366285373	1
-12.758252945	-1.5758095393	-0.6137497325	-0.1366285373	1
-12.745225032	-1.5758095393	-0.6137497325	-0.1366285373	1
-12.732197127	-1.5758095393	-0.6137497325	-0.1366285373	1
-12.71916923	-1.5758095393	-0.6137497325	-0.1366285373	1
-12.70614134	-1.5758095393	-0.6137497325	-0.1366285373	1
-12.693113458	-1.5758095393	-0.6137497325	-0.1366285373	1
-12.680085584	-1.5758095393	-0.6137497325	-0.1366285373	1
-12.667057718	-1.5758095393	-0.6137497325	-0.1366285373	1
-12.65402986	-1.5758095393	-0.6137497325	-0.1366285373	1
-12.641002011	-1.5758095393	-0.6137497325	-0.1366285373	1
-12.62797417	-1.5758095393	-0.6137497325	-0.1366285373	1
-12.614946338	-1.5758095393	-0.6137497325	-0.1366285373	1
-12.601918514	-1.5758095393	-0.6137497325	-0.1366285373	1
-12.5888907	-1.5758095393	-0.6137497325	-0.1366285373	1
-12.575862895	-1.5758095393	-0.6137497325	-0.1366285373	1
-12.562835098	-1.5758095393	-0.6137497325	-0.1366285373	1
-12.549807311	-1.5758095393	-0.6137497325	-0.1366285373	1
-12.536779533	-1.5758095393	-0.6137497325	-0.1366285373	1
-12.523751764	-1.5758095393	-0.6137497325	-0.1366285373	1
-12.510724005	-1.5758095393	-0.6137497325	-0.1366285373	1
-12.497696254	-1.5758095393	-0.6137497325	-0.1366285373	1
-12.484668514	-1.5758095393	-0.6137497325	-0.1366285373	1
-12.471640783	-1.5758095393	-0.6137497325	-0.1366285373	1
-12.458613061	-1.5758095393	-0.6137497325	-0.1366285373	1
-12.44558535	-1.5758095393	-0.6137497325	-0.1366285373	1
-12.432557648	-1.5758095393	-0.6137497325	-0.1366285373	1
-12.419529957	-1.5758095393	-0.6137497325	-0.1366285373	1
-12.406502275	-1.5758095393	-0.6137497325	-0.1366285373	1
-12.393474604	-1.5758095393	-0.6137497325	-0.1366285373	1
-12.380446944	-1.5758095393	-0.6137497325	-0.1366285373	1
-12.367419294	-1.5758095393	-0.6137497325	-0.1366285373	1
-12.354391655	-1.5758095393	-0.6137497325	-0.1366285373	1
-12.341364028	-1.5758095393	-0.6137497325	-0.1366285373	1
-12.328336412	-1.5758095393	-0.6137497325	-0.1366285373	1
-12.315308807	-1.5758095393	-0.6137497325	-0.1366285373	1
-12.302281214	-1.5758095393	-0.6137497325	-0.1366285373	1
-12.289253633	-1.5758095393	-0.6137497325	-0.1366285373	1
-12.276226063	-1.5758095393	-0.6137497325	-0.1366285373	1
-12.263198505	-1.5758095393	-0.6137497325	-0.1366285373	1
-12.25017096	-1.5758095393	-0.6137497325	-0.1366285373	1
-12.237143426	-1.5758095393	-0.6137497325	-0.1366285373	1
-12.224115905	-1.5758095393	-0.6137497325	-0.1366285373	1
-12.211088396	-1.5758095393	-0.6137497325	-0.1366285373	1
-12.1980609	-1.5758095393	-0.6137497325	-0.1366285373	1
-12.185033416	-1.5758095393	-0.6137497325	-0.1366285373	1
-12.172005946	-1.5758095393	-0.6137497325	-0.1366285373	1
-12.158978488	-1.5758095393	-0.6137497325	-0.1366285373	1
-12.145951044	-1.5758095393	-0.6137497325	-0.1366285373	1
-12.132923614	-1.5758095393	-0.6137497325	-0.1366285373	1
-12.119896197	-1.5758095393	-0.6137497325	-0.1366285373	1
-12.106868794	-1.5758095393	-0.6137497325	-0.1366285373	1
-12.093841406	-1.5758095393	-0.6137497325	-0.1366285373	1
-12.080814032	-1.5758095393	-0.6137497325	-0.1366285373	1
-12.067786672	-1.5758095393	-0.6137497325	-0.1366285373	1
-12.054759327	-1.5758095393	-0.6137497325	-0.1366285373	1
-12.041731997	-1.5758095393	-0.6137497325	-0.1366285373	1
-12.028704682	-1.5758095393	-0.6137497325	-0.1366285373	1
-12.015677381	-1.5758095393	-0.6137497325	-0.1366285373	1
-12.002650096	-1.5758095393	-0.6137497325	-0.1366285373	1
-11.989622827	-1.5758095393	-0.6137497325	-0.1366285373	1
-11.976595573	-1.5758095393	-0.6137497325	-0.1366285373	1
-11.963568335	-1.5758095393	-0.6137497325	-0.1366285373	1
-11.950541112	-1.5758095393	-0.6137497325	-0.1366285373	1
-11.937513907	-1.5758095393	-0.6137497325	-0.1366285373	1
-11.924486717	-1.5758095393	-0.6137497325	-0.1366285373	1
-11.911459545	-1.5758095393	-0.6137497325	-0.1366285373	1
-11.898432389	-1.5758095393	-0.6137497325	-0.1366285373	1
-11.885405251	-1.5758095393	-0.6137497325	-0.1366285373	1
-11.872378131	-1.5758095393	-0.6137497325	-0.1366285373	1
-11.859351029	-1.5758095393	-0.6137497325	-0.1366285373	1
-11.846323944	-1.5758095393	-0.6137497325	-0.1366285373	1
-11.833296879	-1.5758095393	-0.6137497325	-0.1366285373	1
-11.820269831	-1.5758095393	-0.6137497325	-0.1366285373	1
-11.807242803	-1.5758095393	-0.6137497325	-0.1366285373	1
-11.794215794	-1.5758095393	-0.6137497325	-0.1366285373	1
-11.781188803	-1.5758095393	-0.6137497325	-0.1366285373	1
-11.768161832	-1.5758095393	-0.6137497325	-0.1366285373	1
-11.755134881	-1.5758095393	-0.6137497325	-0.1366285373	1
-11.74210795	-1.5758095393	-0.6137497325	-0.1366285373	1
-11.729081038	-1.5758095393	-0.6137497325	-0.1366285373	1
-11.716054147	-1.5758095393	-0.6137497325	-0.1366285373	1
-11.703027277	-1.5758095393	-0.6137497325	-0.1366285373	1
-11.690000428	-1.5758095393	-0.6137497325	-0.1366285373	1
-11.676973601	-1.5758095393	-0.6137497325	-0.1366285373	1
-11.663946795	-1.5758095393	-0.6137497325	-0.1366285373	1
-11.650920011	-1.5758095393	-0.6137497325	-0.1366285373	1
-11.637893251	-1.5758095393	-0.6137497325	-0.1366285373	1
-11.624866513	-1.5758095393	-0.6137497325	-0.1366285373	1
-11.611839798	-1.5758095393	-0.6137497325	-0.1366285373	1
-11.598813107	-1.5758095393	-0.6137497325	-0.1366285373	1
-11.58578644	-1.5758095393	-0.6137497325	-0.1366285373	1
-11.572759796	-1.5758095393	-0.6137497325	-0.1366285373	1
-11.559733177	-1.5758095393	-0.6137497325	-0.1366285373	1
-11.546706583	-1.5758095393	-0.6137497325	-0.1366285373	1
-11.533680014	-1.5758095393	-0.6137497325	-0.1366285373	1
-11.52065347	-1.5758095393	-0.6137497325	-0.1366285373	1
-11.507626952	-1.5758095393	-0.6137497325	-0.1366285373	1
-11.49460046	-1.5758095393	-0.6137497325	-0.1366285373	1
-11.481573995	-1.5758095393	-0.6137497325	-0.1366285373	1
-11.468547558	-1.5758095393	-0.6137497325	-0.1366285373	1
-11.455521147	-1.5758095393	-0.6137497325	-0.1366285373	1
-11.442494765	-1.5758095393	-0.6137497325	-0.1366285373	1
-11.429468412	-1.5758095393	-0.6137497325	-0.1366285373	1
-11.416442089	-1.5758095393	-0.6137497325	-0.1366285373	1
-11.403415795	-1.5758095393	-0.6137497325	-0.1366285373	1
-11.390389532	-1.5758095393	-0.6137497325	-0.1366285373	1
-11.377363301	-1.5758095393	-0.6137497325	-0.1366285373	1
-11.3643371	-1.5758095393	-0.6137497325	-0.1366285373	1
-11.351310932	-1.5758095393	-0.6137497325	-0.1366285373	1
-11.338284797	-1.5758095393	-0.6137497325	-0.1366285373	1
-11.325258694	-1.5758095393	-0.6137497325	-0.1366285373	1
-11.312232625	-1.5758095393	-0.6137497325	-0.1366285373	1
-11.29920659	-1.5758095393	-0.6137497325	-0.1366285373	1
-11.286180589	-1.5758095393	-0.6137497325	-0.1366285373	1
-11.273154623	-1.5758095393	-0.6137497325	-0.1366285373	1
-11.260128691	-1.5758095393	-0.6137497325	-0.1366285373	1
-11.247102796	-1.5758095393	-0.6137497325	-0.1366285373	1
-11.234076936	-1.5758095393	-0.6137497325	-0.1366285373	1
-11.221051112	-1.5758095393	-0.6137497325	-0.1366285373	1
-11.208025326	-1.5758095393	-0.6137497325	-0.1366285373	1
-11.194999577	-1.5758095393	-0.6137497325	-0.1366285373	1
-11.181973867	-1.5758095393	-0.6137497325	-0.1366285373	1
-11.168948195	-1.5758095393	-0.6137497325	-0.1366285373	1
-11.155922563	-1.5758095393	-0.6137497325	-0.1366285373	1
-11.142896971	-1.5758095393	-0.6137497325	-0.1366285373	1
-11.129871421	-1.5758095393	-0.6137497325	-0.1366285373	1
-11.116845912	-1.5758095393	-0.6137497325	-0.1366285373	1
-11.103820445	-1.5758095393	-0.6137497325	-0.1366285373	1
-11.090795021	-1.5758095393	-0.6137497325	-0.1366285373	1
-11.07776964	-1.5758095393	-0.6137497325	-0.1366285373	1
-11.064744303	-1.5758095393	-0.6137497325	-0.1366285373	1
-11.051719011	-1.5758095393	-0.6137497325	-0.1366285373	1
-11.038693762	-1.5758095393	-0.6137497325	-0.1366285373	1
-11.025668559	-1.5758095393	-0.6137497325	-0.1366285373	1
-11.012643401	-1.5758095393	-0.6137497325	-0.1366285373	1
-10.999618288	-1.5758095393	-0.6137497325	-0.1366285373	1
-10.986593221	-1.5758095393	-0.6137497325	-0.1366285373	1
-10.9735682	-1.5758095393	-0.6137497325	-0.1366285373	1
-10.960543225	-1.5758095393	-0.6137497325	-0.1366285373	1
-10.947518296	-1.5758095393	-0.6137497325	-0.1366285373	1
-10.934493415	-1.5758095393	-0.6137497325	-0.1366285373	1
-10.921468581	-1.5758095393	-0.6137497325	-0.1366285373	1
-10.908443795	-1.5758095393	-0.6137497325	-0.1366285373	1
-10.895419057	-1.5758095393	-0.6137497325	-0.1366285373	1
-10.882394368	-1.5758095393	-0.6137497325	-0.1366285373	1
-10.869369729	-1.5758095393	-0.6137497325	-0.1366285373	1
-10.856345139	-1.5758095393	-0.6137497325	-0.1366285373	1
-10.843320598	-1.5758095393	-0.6137497325	-0.1366285373	1
-10.830296109	-1.5758095393	-0.6137497325	-0.1366285373	1
-10.81727167	-1.5758095393	-0.6137497325	-0.1366285373	1
-10.804247283	-1.5758095393	-0.6137497325	-0.1366285373	1
-10.791222947	-1.5758095393	-0.6137497325	-0.1366285373	1
-10.778198663	-1.5758095393	-0.6137497325	-0.1366285373	1
-10.765174431	-1.5758095393	-0.6137497325	-0.1366285373	1
-10.752150252	-1.5758095393	-0.6137497325	-0.1366285373	1
-10.739126127	-1.5758095393	-0.6137497325	-0.1366285373	1
-10.726102054	-1.5758095393	-0.6137497325	-0.1366285373	1
-10.713078036	-1.5758095393	-0.6137497325	-0.1366285373	1
-10.700054072	-1.5758095393	-0.6137497325	-0.1366285373	1
-10.687030163	-1.5758095393	-0.6137497325	-0.1366285373	1
-10.674006308	-1.5758095393	-0.6137497325	-0.1366285373	1
-10.660982509	-1.5758095393	-0.6137497325	-0.1366285373	1
-10.647958766	-1.5758095393	-0.6137497325	-0.1366285373	1
-10.634935078	-1.5758095393	-0.6137497325	-0.1366285373	1
-10.621911446	-1.5758095393	-0.6137497325	-0.1366285373	1
-10.608887871	-1.5758095393	-0.6137497325	-0.1366285373	1
-10.595864353	-1.5758095393	-0.6137497325	-0.1366285373	1
-10.582840892	-1.5758095393	-0.6137497325	-0.1366285373	1
-10.569817489	-1.5758095393	-0.6137497325	-0.1366285373	1
-10.556794144	-1.5758095393	-0.6137497325	-0.1366285373	1
-10.543770858	-1.5758095393	-0.6137497325	-0.1366285373	1
-10.530747631	-1.5758095393	-0.6137497325	-0.1366285373	1
-10.517724464	-1.5758095393	-0.6137497325	-0.1366285373	1
-10.504701357	-1.5758095393	-0.6137497325	-0.1366285373	1
-10.491678312	-1.5758095393	-0.6137497325	-0.1366285373	1
-10.478655328	-1.5758095393	-0.6137497325	-0.1366285373	1
-10.465632406	-1.5758095393	-0.6137497325	-0.1366285373	1
-10.452609547	-1.5758095393	-0.6137497325	-0.1366285373	1
-10.439586751	-1.5758095393	-0.6137497325	-0.1366285373	1
-10.42656402	-1.5758095393	-0.6137497325	-0.1366285373	1
-10.413541353	-1.5758095393	-0.6137497325	-0.1366285373	1
-10.400518751	-1.5758095393	-0.6137497325	-0.1366285373	1
-10.387496214	-1.5758095393	-0.6137497325	-0.1366285373	1
-10.374473743	-1.5758095393	-0.6137497325	-0.1366285373	1
-10.361451337	-1.5758095393	-0.6137497325	-0.1366285373	1
-10.348428998	-1.5758095393	-0.6137497325	-0.1366285373	1
-10.335406726	-1.5758095393	-0.6137497325	-0.1366285373	1
-10.322384521	-1.5758095393	-0.6137497325	-0.1366285373	1
-10.309362384	-1.5758095393	-0.6137497325	-0.1366285373	1
-10.296340315	-1.5758095393	-0.6137497325	-0.1366285373	1
-10.283318316	-1.5758095393	-0.6137497325	-0.1366285373	1
-10.270296386	-1.5758095393	-0.6137497325	-0.1366285373	1
-10.257274527	-1.5758095393	-0.6137497325	-0.1366285373	1
-10.244252739	-1.5758095393	-0.6137497325	-0.1366285373	1
-10.231231023	-1.5758095393	-0.6137497325	-0.1366285373	1
-10.218209381	-1.5758095393	-0.6137497325	-0.1366285373	1
-10.205187812	-1.5758095393	-0.6137497325	-0.1366285373	1
-10.192166318	-1.5758095393	-0.6137497325	-0.1366285373	1
-10.179144901	-1.5758095393	-0.6137497325	-0.1366285373	1
-10.166123561	-1.5758095393	-0.6137497325	-0.1366285373	1
-10.1531023	-1.5758095393	-0.6137497325	-0.1366285373	1
-10.140081118	-1.5758095393	-0.6137497325	-0.1366285373	1
-10.127060015	-1.5758095393	-0.6137497325	-0.1366285373	1
-10.114038993	-1.5758095393	-0.6137497325	-0.1366285373	1
-10.101018053	-1.5758095393	-0.6137497325	-0.1366285373	1
-10.087997193	-1.5758095393	-0.6137497325	-0.1366285373	1
-10.074976416	-1.5758095393	-0.6137497325	-0.1366285373	1
-10.061955721	-1.5758095393	-0.6137497325	-0.1366285373	1
-10.048935109	-1.5758095393	-0.6137497325	-0.1366285373	1
-10.035914582	-1.5758095393	-0.6137497325	-0.1366285373	1
-10.022894139	-1.5758095393	-0.6137497325	-0.1366285373	1
-10.009873781	-1.5758095393	-0.6137497325	-0.1366285373	1
-9.9968535095	-1.5758095393	-0.6137497325	-0.1366285373	1
-9.9838333255	-1.5758095393	-0.6137497325	-0.1366285373	1
-9.9708132299	-1.5758095393	-0.6137497325	-0.1366285373	1
-9.957793224	-1.5758095393	-0.6137497325	-0.1366285373	1
-9.9447733091	-1.5758095393	-0.6137497325	-0.1366285373	1
-9.9317534867	-1.5758095393	-0.6137497325	-0.1366285373	1
-9.9187337581	-1.5758095393	-0.6137497325	-0.1366285373	1
-9.905714125	-1.5758095393	-0.6137497325	-0.1366285373	1
-9.8926945891	-1.5758095393	-0.6137497325	-0.1366285373	1
-9.8796751515	-1.5758095393	-0.6137497325	-0.1366285373	1
-9.8666558131	-1.5758095393	-0.6137497325	-0.1366285373	1
-9.8536365751	-1.5758095393	-0.6137497325	-0.1366285373	1
-9.8406174381	-1.5758095393	-0.6137497325	-0.1366285373	1
-9.8275984032	-1.5758095393	-0.6137497325	-0.1366285373	1
-9.8145794714	-1.5758095393	-0.6137497325	-0.1366285373	1
-9.8015606438	-1.5758095393	-0.6137497325	-0.1366285373	2
-9.7885419583	-1.5758095393	-0.6137497325	-0.1366285373	2
-9.7755234454	-1.5758095393	-0.6137497325	-0.1366285373	2
-9.7625051001	-1.5758095393	-0.6137497325	-0.1366285373	2
-9.7494869178	-1.5758095393	-0.6137497325	-0.1366285373	2
-9.736468894	-1.5758095393	-0.6137497325	-0.1366285373	2
-9.7234510248	-1.5758095393	-0.6137497325	-0.1366285373	2
-9.7104333064	-1.5758095393	-0.6137497325	-0.1366285373	2
-9.6974157353	-1.5758095393	-0.6137497325	-0.1366285373	2
-9.6843983081	-1.5758095393	-0.6137497325	-0.1366285373	2
-9.6713810218	-1.5758095393	-0.6137497325	-0.1366285373	2
-9.6583638735	-1.5758095393	-0.6137497325	-0.1366285373	2
-9.6453468603	-1.5758095393	-0.6137497325	-0.1366285373	2
-9.6323299798	-1.5758095393	-0.6137497325	-0.1366285373	2
-9.61931323	-1.5758095393	-0.6137497325	-0.1366285373	2
-9.6062966092	-1.5758095393	-0.6137497325	-0.1366285373	2
-9.5932801154	-1.5758095393	-0.6137497325	-0.1366285373	2
-9.5802637468	-1.5758095393	-0.6137497325	-0.1366285373	2
-9.5672475016	-1.5758095393	-0.6137497325	-0.1366285373	2
-9.5542313778	-1.5758095393	-0.6137497325	-0.1366285373	2
-9.5412153739	-1.5758095393	-0.6137497325	-0.1366285373	2
-9.528199488	-1.5758095393	-0.6137497325	-0.1366285373	2
-9.5151837186	-1.5758095393	-0.6137497325	-0.1366285373	2
-9.5021680642	-1.5758095393	-0.6137497325	-0.1366285373	2
-9.4891525231	-1.5758095393	-0.6137497325	-0.1366285373	2
-9.4761370938	-1.5758095393	-0.6137497325	-0.1366285373	2
-9.463121775	-1.5758095393	-0.6137497325	-0.1366285373	2
-9.4501065651	-1.5758095393	-0.6137497325	-0.1366285373	2
-9.4370914627	-1.5758095393	-0.6137497325	-0.1366285373	2
-9.4240764678	-1.5758095393	-0.6137497325	-0.1366285373	2
-9.4110615604	-1.5971625773	-0.6256282731	-0.1319895868	0
-9.3980467199	-1.618432404	-0.6374916159	-0.127545838	0
-9.3850319465	-1.6396265132	-0.6493416959	-0.123285836	0
-9.372017239	-1.6607465219	-0.6611761161	-0.1192004294	0
-9.3590025961	-1.6817940341	-0.6729911537	-0.1152814249	0
-9.3459880167	-1.7027706226	-0.6847837027	-0.1115209545	0
-9.3329734994	-1.7236778288	-0.6965512661	-0.1079114674	0
-9.3199590434	-1.7445179668	-0.7082923868	-0.1044455942	0
-9.3069446481	-1.7652959231	-0.7200069425	-0.1011160492	0
-9.2939303136	-1.7860163528	-0.7316945272	-0.097916097	0
-9.2809160396	-1.8066837649	-0.7433553013	-0.0948393073	0
-9.2679018261	-1.8273025497	-0.7549899745	-0.0918795438	0
-9.2548876732	-1.8478770043	-0.7665997912	-0.0890309529	0
-9.2418735809	-1.8684113568	-0.7781865165	-0.0862879526	0
-9.2288595494	-1.8889097892	-0.7897524237	-0.0836452214	0
-9.2158455789	-1.9093764582	-0.801300284	-0.0810976879	0
-9.2028316697	-1.9298155147	-0.8128333559	-0.0786405198	0
-9.1898178221	-1.9502309601	-0.8243552878	-0.0762691328	0
-9.1768040361	-1.9706248175	-0.8358691449	-0.0739793673	0
-9.1637903116	-1.990997923	-0.8473780063	-0.0717673348	0
-9.1507766482	-2.0113509927	-0.8588852816	-0.0696293316	0
-9.1377630455	-2.0316847993	-0.8703946925	-0.0675618312	0
-9.1247495031	-2.0519998316	-0.8819102605	-0.0655614808	0
-9.1117360205	-2.072296293	-0.893436302	-0.0636250938	0
-9.098722597	-2.0925741122	-0.9049774245	-0.0617496414	0
-9.085709232	-2.1128329562	-0.916538524	-0.0599322449	0
-9.0726959247	-2.1330722456	-0.9281247576	-0.0581701725	0
-9.0596826742	-2.153291171	-0.9397406752	-0.0564609449	0
-9.0466694796	-2.1734887157	-0.9513902489	-0.0548023081	0
-9.0336563398	-2.1936636757	-0.9630771698	-0.0531921749	0
-9.0206432536	-2.2138147831	-0.9748049159	-0.0516286028	0
-9.0076302206	-2.2339440998	-0.986578567	-0.0501095499	0
-8.9946172413	-2.2540566029	-0.9984030639	-0.0486331	0
-8.9816043162	-2.2741564185	-1.01028232	-0.0471975748	0
-8.9685914458	-2.2942471215	-1.0222198753	-0.0458014376	0
-8.9555786307	-2.3143318062	-1.0342189251	-0.0444432765	0
-8.9425658712	-2.3344131492	-1.0462823467	-0.0431217905	0
-8.929553168	-2.3544934677	-1.0584127251	-0.041835776	0
-8.9165405213	-2.3745747734	-1.0706123782	-0.0405841159	0
-8.9035279317	-2.3946588222	-1.082883381	-0.0393657694	0
-8.8905153995	-2.4147471603	-1.0952275899	-0.0381797627	0
-8.8775029252	-2.4348411673	-1.1076466648	-0.0370251814	0
-8.8644905091	-2.4549420944	-1.120142092	-0.0359011635	0
-8.8514781516	-2.4750510976	-1.1327152029	-0.0348068928	0
-8.8384658531	-2.4951693921	-1.1453671977	-0.0337415934	0
-8.8254536139	-2.5152982672	-1.1580991593	-0.0327045254	0
-8.8124414344	-2.5354390201	-1.1709120624	-0.0316949813	0
-8.7994293151	-2.5555929694	-1.1838067885	-0.0307122828	0
-8.7864172563	-2.5757614526	-1.1967841307	-0.0297557785	0
-8.7734052582	-2.5959458122	-1.2098447934	-0.0288248416	0
-8.7603933213	-2.6161472823	-1.2229898442	-0.0279188399	0
-8.7473814453	-2.6363646863	-1.2362207696	-0.0270371407	0
-8.7343696293	-2.6565944226	-1.2495381836	-0.0261791898	0
-8.7213578718	-2.6768325424	-1.262942582	-0.0253444529	0
-8.7083461724	-2.6970789792	-1.2764369822	-0.0245322566	0
-8.695334532	-2.7173404761	-1.2900267792	-0.0237418155	0
-8.6823229522	-2.7376226467	-1.3037155139	-0.0229724916	0
-8.6693114343	-2.7579301099	-1.3175060637	-0.0222237141	0
-8.6562999794	-2.7782665882	-1.3314007101	-0.021494968	0
-8.6432885888	-2.7986349964	-1.3454012006	-0.0207857844	0
-8.6302772634	-2.8190375217	-1.3595088058	-0.0200957321	0
-8.6172660041	-2.8394756965	-1.3737243746	-0.0194244101	0
-8.6042548118	-2.8599504678	-1.3880483875	-0.0187714413	0
-8.5912436871	-2.8804622626	-1.4024810114	-0.0181364674	0
-8.5782326306	-2.9010110512	-1.4170221545	-0.0175191436	0
-8.5652216425	-2.9215964098	-1.4316715243	-0.0169191347	0
-8.5522107231	-2.9422175817	-1.4464286873	-0.0163361116	0
-8.5391998725	-2.9628734837	-1.4612931338	-0.0157697481	0
-8.5261890904	-2.9835626189	-1.4762643458	-0.0152197185	0
-8.5131783767	-3.0042833555	-1.4913418692	-0.0146856947	0
-8.5001677308	-3.0250340112	-1.5065253897	-0.014167345	0
-8.487157152	-3.0458129134	-1.5218148119	-0.0136643323	0
-8.4741466395	-3.0666184558	-1.5372103427	-0.0131763129	0
-8.461136192	-3.0874491525	-1.5527125991	-0.0127029354	0
-8.4481258083	-3.1083036939	-1.568323718	-0.012243812	0
-8.4351154867	-3.12918098	-1.5840469852	-0.011798536	0
-8.4221052256	-3.1500809971	-1.5998869868	-0.0113666823	0
-8.4090950277	-3.1710276684	-1.6158666234	-0.0109473749	0
-8.3960849018	-3.1920640606	-1.6320202716	-0.0105395406	0
-8.3830748552	-3.2132232112	-1.6483741821	-0.0101424274	0
-8.3700648948	-3.2345312893	-1.6649496251	-0.0097554861	0
-8.3570550271	-3.2560098702	-1.6817645127	-0.0093783064	0
-8.344045258	-3.2776772719	-1.698834336	-0.0090105776	0
-8.3310355935	-3.2995493925	-1.7161727378	-0.008652063	0
-8.3180260394	-3.3216402557	-1.7337918738	-0.0083025824	0
-8.3050166015	-3.3439623721	-1.7517026384	-0.0079619993	0
-8.2920072851	-3.3665257802	-1.7699138522	-0.0076302286	0
-8.2789980949	-3.3893373447	-1.7884324956	-0.0073072233	0
-8.2659890352	-3.412403157	-1.8072652517	-0.0069929414	0
-8.2529801102	-3.4357283155	-1.8264177514	-0.0066873554	0
-8.239971324	-3.4593168881	-1.845894494	-0.0063904489	0
-8.2269626802	-3.4831716393	-1.865698738	-0.0061022147	0
-8.2139541824	-3.5072940441	-1.8858323656	-0.0058226521	0
-8.2009458339	-3.5316842612	-1.9062957171	-0.0055517647	0
-8.1879376377	-3.556340996	-1.9270873957	-0.0052895592	0
-8.1749295963	-3.5812613337	-1.9482040357	-0.005036043	0
-8.1619217122	-3.6064405379	-1.969640031	-0.0047912239	0
-8.1489139872	-3.6318718091	-1.9913871604	-0.0045551085	0
-8.1359064228	-3.657545997	-2.0134342877	-0.0043277013	0
-8.12289902	-3.6834512551	-2.0357671752	-0.0041090012	0
-8.1098917791	-3.7095726225	-2.0583679718	-0.0038990019	0
-8.0968847	-3.7358915156	-2.0812145872	-0.0036976925	0
-8.0838777815	-3.7623851001	-2.1042799289	-0.0035050585	0
-8.0708710219	-3.7890255058	-2.1275309562	-0.0033210834	0
-8.0578644182	-3.8157788227	-2.1509274864	-0.003145751	0
-8.0448579668	-3.8426064938	-2.1744230108	-0.0029790326	0
-8.0318516671	-3.8694828733	-2.1979800085	-0.0028207832	0
-8.0188455199	-3.8963901928	-2.2215680588	-0.0026707778	0
-8.0058395265	-3.9233124989	-2.24515955	-0.0025287542	0
-8	-3.9353984451	-2.2557628018	-0.0024674156	0
-7.9869942316	-3.9623176743	-2.2793158822	-0.0023364426	0
-7.9739886201	-3.9892200659	-2.3028163311	-0.0022127073	0
-7.9609831672	-4.0160955079	-2.326245877	-0.0020958819	0
-7.9479778745	-4.0429354902	-2.3495888351	-0.0019856333	0
-7.9349727438	-4.069733052	-2.3728320204	-0.0018816273	0
-7.9219677769	-4.0964827468	-2.395964651	-0.0017835324	0
-7.9089629757	-4.1231805311	-2.4189782427	-0.0016910229	0
-7.8959583425	-4.1498236836	-2.4418665004	-0.0016037814	0
-7.8829538792	-4.1764107322	-2.4646252062	-0.0015215006	0
-7.8699495883	-4.2029413815	-2.487252109	-0.0014438843	0
-7.856945472	-4.2294164424	-2.5097468156	-0.0013706491	0
-7.8439415328	-4.2558377638	-2.5321103743	-0.0013015252	0
-7.8309377731	-4.2822081676	-2.5543446722	-0.0012362586	0
-7.8179341955	-4.3085314015	-2.5764530218	-0.0011746085	0
-7.8049308023	-4.3348109491	-2.5984391597	-0.0011163494	0
-7.7919275949	-4.3610460671	-2.62030366	-0.0010612794	0
-7.7789245742	-4.3872352887	-2.6420469058	-0.00100921	0
-7.7659217408	-4.4133780043	-2.6636707215	-0.0009599613	0
-7.7529190954	-4.439474461	-2.6851783857	-0.000913362	0
-7.7399166382	-4.4655257638	-2.7065746492	-0.0008692496	0
-7.7269143693	-4.4915338797	-2.7278657585	-0.0008274698	0
-7.713912289	-4.5175027559	-2.7490603871	-0.000787875	0
-7.7009103984	-4.5434377898	-2.7701662321	-0.0007503298	0
-7.6879086993	-4.5693412522	-2.7911854318	-0.000714718	0
-7.6749071931	-4.5952153454	-2.8121200499	-0.0006809303	0
-7.6619058817	-4.6210622032	-2.832972078	-0.0006488646	0
-7.6489047667	-4.6468838827	-2.8537434295	-0.000618425	0
-7.63590385	-4.6726823604	-2.8744359371	-0.0005895215	0
-7.6229031335	-4.6984595671	-2.8950513488	-0.0005620696	0
-7.6099026191	-4.7242173715	-2.9155913256	-0.0005359901	0
-7.5969023086	-4.7499575521	-2.9360574374	-0.0005112085	0
-7.5839022041	-4.775681791	-2.95645116	-0.0004876548	0
-7.5709023076	-4.8013916681	-2.9767738714	-0.0004652631	0
-7.5579026211	-4.8270886549	-2.9970268482	-0.0004439716	0
-7.5449031467	-4.8527741083	-3.0172112621	-0.000423722	0
-7.5319038864	-4.8784492641	-3.037328176	-0.0004044594	0
-7.5189048422	-4.9041152303	-3.05737854	-0.0003861323	0
-7.5059060163	-4.9297729804	-3.0773631878	-0.0003686919	0
-7.4929074108	-4.9554233467	-3.0972828327	-0.0003520925	0
-7.4799090275	-4.9810670128	-3.1171380632	-0.0003362909	0
-7.4669108686	-5.0067045063	-3.1369293389	-0.0003212461	0
-7.453912936	-5.0323361914	-3.1566569861	-0.0003069199	0
-7.4409152317	-5.0579622609	-3.1763211934	-0.0002932757	0
-7.4279177575	-5.0835827279	-3.1959220069	-0.0002802795	0
-7.4149205153	-5.1091974176	-3.2154593251	-0.0002678987	0
-7.4019235068	-5.1348059584	-3.2349328942	-0.0002561028	0
-7.3889267337	-5.1604078695	-3.2543423753	-0.0002448628	0
-7.3759301985	-5.1860054536	-3.2736895545	-0.00023415	0
-7.3629339051	-5.2116052028	-3.2929796798	-0.0002239356	0
-7.3499378574	-5.2372137489	-3.3122181271	-0.0002141926	0
-7.3369420599	-5.2628375226	-3.3314100598	-0.0002048957	0
-7.3239465169	-5.2884827618	-3.3505604393	-0.0001960214	0
-7.3109512331	-5.3141554143	-3.3696739566	-0.0001875476	0
-7.2979562125	-5.3398586433	-3.3887531643	-0.0001794545	0
-7.2849614582	-5.3655924838	-3.4077980535	-0.0001717244	0
-7.2719669732	-5.3913567312	-3.4268083873	-0.0001643407	0
-7.2589727604	-5.4171511164	-3.4457838735	-0.0001572872	0
-7.2459788229	-5.4429753017	-3.4647241615	-0.0001505489	0
-7.2329851635	-5.4688288745	-3.4836288394	-0.0001441113	0
-7.2199917851	-5.4947113416	-3.5024974562	-0.0001379606	0
-7.2069986903	-5.5206221222	-3.5213295834	-0.0001320837	0
-7.194005882	-5.5465605405	-3.5401247117	-0.0001264681	0
-7.1810133626	-5.5725258174	-3.5588822368	-0.0001211019	0
-7.1680211348	-5.5985170619	-3.577601454	-0.0001159738	0
-7.1550292009	-5.6245332617	-3.5962815521	-0.0001110731	0
-7.1420375634	-5.6505732732	-3.6149216074	-0.0001063894	0
-7.1290462244	-5.6766358109	-3.633520577	-0.000101913	0
-7.116055186	-5.7027194356	-3.6520772916	-0.0000976346	0
-7.1030644502	-5.7288225431	-3.6705904483	-0.0000935453	0
-7.0900740188	-5.7549433505	-3.6890586021	-0.0000896368	0
-7.0770838935	-5.7810798832	-3.707480158	-0.0000859009	0
-7.0640940758	-5.80722996	-3.7258533616	-0.00008233	0
-7.051104567	-5.8333911779	-3.7441762895	-0.0000789168	0
-7.0381153683	-5.8595613852	-3.7624471783	-0.0000756543	0
-7.0251264824	-5.8857427749	-3.7806674255	-0.0000725353	0
-7.0121379131	-5.9119400104	-3.7988405075	-0.0000695525	0
-6.9991496641	-5.9381576645	-3.8169697851	-0.0000666993	0
-6.9861617394	-5.9644001617	-3.8350584478	-0.0000639691	0
-6.9731741431	-5.9906717762	-3.8531095145	-0.0000613561	0
-6.9601868794	-6.0169766301	-3.8711258338	-0.0000588547	0
-6.9471999528	-6.0433186904	-3.8891100845	-0.0000564595	0
-6.9342133677	-6.0697017669	-3.9070647757	-0.0000541655	0
-6.9212271287	-6.0961295094	-3.9249922463	-0.0000519681	0
-6.9082412406	-6.1226054046	-3.9428946655	-0.0000498628	0
-6.8952557081	-6.1491327741	-3.9607739933	-0.0000478454	0
-6.8822705362	-6.1757147719	-3.978632009	-0.0000459119	0
-6.8692857296	-6.2023543824	-3.9964703683	-0.0000440586	0
-6.8563012936	-6.2290544187	-4.0142906041	-0.000042282	0
-6.8433172331	-6.2558175216	-4.0320941275	-0.0000405786	0
-6.8303335532	-6.2826461587	-4.0498822294	-0.0000389453	0
-6.817350259	-6.3095426245	-4.0676560825	-0.000037379	0
-6.8043673558	-6.3365090413	-4.0854167432	-0.0000358769	0
-6.7913848487	-6.3635473606	-4.1031651547	-0.0000344361	0
-6.7784027429	-6.3906592045	-4.1209020468	-0.0000330542	0
-6.7654210424	-6.4178438736	-4.1386265899	-0.0000317286	0
-6.7524397508	-6.4450989628	-4.1563366637	-0.0000304573	0
-6.7394588712	-6.4724218703	-4.1740300279	-0.000029238	0
-6.7264784067	-6.4998098407	-4.1917043688	-0.0000280689	0
-6.7134983601	-6.5272599537	-4.2093572922	-0.0000269479	0
-6.7005187338	-6.5547691114	-4.2269863166	-0.0000258731	0
-6.6875395301	-6.5823341566	-4.2445889484	-0.0000248427	0
-6.6745607524	-6.6099546311	-4.2621645148	-0.0000238549	0
-6.661582405	-6.6376330728	-4.2797147529	-0.0000229077	0
-6.6486044925	-6.665372116	-4.2972415301	-0.0000219994	0
-6.6356270195	-6.6931743067	-4.3147466519	-0.0000211282	0
-6.6226499909	-6.7210421057	-4.3322318651	-0.0000202924	0
-6.6096734114	-6.7489778898	-4.3496988595	-0.0000194905	0
-6.596697286	-6.7769839508	-4.3671492682	-0.0000187211	0
-6.5837216196	-6.8050624943	-4.3845846673	-0.0000179827	0
-6.5707464174	-6.8332156367	-4.4020064872	-0.000017274	0
-6.5577716843	-6.8614454014	-4.4194159951	-0.0000165937	0
-6.5447974257	-6.8897537148	-4.4368143549	-0.0000159406	0
-6.5318236468	-6.9181424007	-4.454202625	-0.0000153137	0
-6.5188503527	-6.9466131752	-4.4715817548	-0.0000147117	0
-6.5058775488	-6.9751676404	-4.4889525821	-0.0000141336	0
-6.4929052405	-7.0038072788	-4.5063158294	-0.0000135786	0
-6.4799334331	-7.032533446	-4.5236721008	-0.0000130455	0
-6.4669621319	-7.0613473649	-4.541021878	-0.0000125336	0
-6.4539913423	-7.0902501186	-4.5583655173	-0.000012042	0
-6.4410210695	-7.119242644	-4.5757032456	-0.0000115698	0
-6.4280513188	-7.148325725	-4.5930351572	-0.0000111163	0
-6.4150820956	-7.1774999863	-4.6103612101	-0.0000106808	0
-6.4021134049	-7.2067658871	-4.6276812227	-0.0000102625	0
-6.3891452519	-7.2361237151	-4.644994871	-0.0000098607	0
-6.3761776416	-7.2655735806	-4.6623016851	-0.0000094748	0
-6.3632105789	-7.295115412	-4.6796010467	-0.0000091041	0
-6.3502440687	-7.3247489501	-4.6968921869	-0.0000087482	0
-6.3372781156	-7.3544737447	-4.7141741833	-0.0000084064	0
-6.3243127246	-7.3842897741	-4.7314463149	-0.0000080781	0
-6.311347902	-7.4141997977	-4.7487097073	-0.0000077628	0
-6.2983836545	-7.4442075536	-4.7659663256	-0.0000074599	0
-6.2854199891	-7.4743167353	-4.783218069	-0.0000071689	0
-6.272456913	-7.5045309762	-4.8004667595	-0.0000068894	0
-6.2594944335	-7.5348538361	-4.8177141327	-0.0000066207	0
-6.2465325582	-7.5652887878	-4.8349618347	-0.0000063626	0
-6.2335712946	-7.5958392059	-4.8522114968	-0.0000061145	0
-6.2206106506	-7.6265083564	-4.8694646799	-0.000005876	0
-6.207650634	-7.6572993881	-4.8867228412	-0.0000056468	0
-6.1946912528	-7.6882153252	-4.9039873289	-0.0000054264	0
-6.1817325152	-7.7192590615	-4.9212593795	-0.0000052146	0
-6.1687744291	-7.7504333566	-4.9385401151	-0.0000050109	0
-6.1558170029	-7.7817406718	-4.9558304543	-0.0000048151	0
-6.1428602442	-7.8131823469	-4.9731306023	-0.0000046268	0
-6.1299041604	-7.8447592484	-4.9904403757	-0.0000044458	0
-6.116948759	-7.8764722282	-5.0077595576	-0.0000042718	0
-6.1039940475	-7.908322125	-5.0250878984	-0.0000041046	0
-6.0910400335	-7.9403097612	-5.042425114	-0.0000039438	0
-6.0780867243	-7.9724359384	-5.0597708829	-0.0000037892	0
-6.0651341276	-8.0047014326	-5.0771248421	-0.0000036406	0
-6.0521822509	-8.0371069885	-5.0944865838	-0.0000034978	0
-6.0392311017	-8.0696533133	-5.1118556515	-0.0000033605	0
-6.0262806875	-8.102341069	-5.1292315345	-0.0000032286	0
-6.0133310158	-8.1351708649	-5.1466136637	-0.0000031018	0
-6.000382094	-8.1681432498	-5.1640014063	-0.00000298	0
-5.9874339298	-8.2012587031	-5.1813940609	-0.0000028629	0
-5.9744865303	-8.2345176264	-5.1987908516	-0.0000027504	0
-5.9615399032	-8.2679203532	-5.2161909326	-0.0000026423	0
-5.9485940558	-8.3014668951	-5.2335927163	-0.0000025384	0
-5.935648996	-8.335155452	-5.2509916259	-0.0000024387	0
-5.9227047317	-8.3689844791	-5.268383329	-0.0000023429	0
-5.9097612708	-8.4029529322	-5.2857641068	-0.0000022509	0
-5.8968186215	-8.4370602654	-5.3031308516	-0.0000021626	0
-5.8838767921	-8.4713064272	-5.3204810879	-0.0000020778	0
-5.8709357911	-8.5056918533	-5.3378129489	-0.0000019965	0
-5.8579956271	-8.540217458	-5.3551251517	-0.0000019184	0
-5.845056309	-8.5748846235	-5.3724169874	-0.0000018435	0
-5.8321178455	-8.6096951889	-5.389688309	-0.0000017716	0
-5.819180246	-8.6446514371	-5.4069395194	-0.0000017025	0
-5.8062435197	-8.6797560818	-5.4241715582	-0.0000016363	0
-5.7933076761	-8.7150122547	-5.4413858895	-0.0000015726	0
-5.7803727249	-8.7504234913	-5.4585844889	-0.0000015115	0
-5.7674386759	-8.7859937188	-5.4757698316	-0.0000014529	0
-5.7545055391	-8.8217272428	-5.4929448809	-0.0000013965	0
-5.7415733247	-8.8576287366	-5.5101130781	-0.0000013424	0
-5.728642043	-8.8937032296	-5.5272783329	-0.0000012903	0
-5.7157117046	-8.9299560986	-5.5444450155	-0.0000012403	0
-5.7027823202	-8.9663930589	-5.5616179504	-0.0000011922	0
-5.6898539005	-9.0030201577	-5.5788024107	-0.0000011459	0
-5.6769264566	-9.0398437689	-5.5960041153	-0.0000011014	0
-5.6639999996	-9.0768705891	-5.6132292272	-0.0000010585	0
-5.6510745407	-9.1141076358	-5.6304843531	-0.0000010173	0
-5.6381500914	-9.1515622472	-5.6477765459	-0.0000009776	0
-5.6252266632	-9.1892420837	-5.6651133081	-0.0000009393	0
-5.6123042679	-9.2271551316	-5.6825025971	-0.0000009024	0
-5.5993829172	-9.2653097082	-5.6999528334	-0.0000008669	0
-5.5864626217	-9.3037125566	-5.7174720575	-0.0000008326	0
-5.5735433846	-9.3423604277	-5.7350635237	-0.0000007995	0
-5.560625206	-9.3812463964	-5.7527281162	-0.0000007676	0
-5.5477080848	-9.4203638373	-5.7704668869	-0.0000007369	0
-5.5347920193	-9.4597065838	-5.7882810933	-0.0000007073	0
-5.5218770071	-9.4992690836	-5.8061721447	-0.0000006787	0
-5.5089630453	-9.5390465607	-5.8241412633	-0.0000006512	0
-5.4960501311	-9.5790351798	-5.8421899512	-0.0000006247	0
-5.4831382617	-9.6192322074	-5.860320092	-0.0000005992	0
-5.4702274348	-9.6596361626	-5.8785339677	-0.0000005745	0
-5.4573176489	-9.7002469512	-5.8968342704	-0.0000005508	0
-5.4444089034	-9.7410659778	-5.9152241076	-0.000000528	0
-5.431501199	-9.7820962288	-5.9337070016	-0.000000506	0
-5.4185945381	-9.8233423242	-5.9522868801	-0.0000004848	0
-5.4056889246	-9.8648105352	-5.9709680623	-0.0000004644	0
-5.3927843645	-9.9065087674	-5.9897552372	-0.0000004447	0
-5.3798808658	-9.9484465084	-6.0086534385	-0.0000004258	0
-5.3669784388	-9.9906346695	-6.0276680152	-0.0000004075	0
-5.3540770961	-10.0330855519	-6.0468046003	-0.00000039	0
-5.3411768525	-10.0758127666	-6.0660690797	-0.000000373	0
-5.3282777251	-10.1188311123	-6.0854675624	-0.0000003567	0
-5.3153797337	-10.1621564365	-6.1050063477	-0.000000341	0
-5.3024829	-10.2058055149	-6.1246919032	-0.0000003259	0
-5.2895872483	-10.2497959269	-6.1445308412	-0.0000003114	0
-5.2766928051	-10.2941459404	-6.164529901	-0.0000002974	0
-5.2637995989	-10.3388744081	-6.1846959335	-0.0000002839	0
-5.2509076607	-10.3840006795	-6.205035893	-0.0000002709	0
-5.2380170212	-10.4295416235	-6.225555562	-0.0000002584	0
-5.2251277037	-10.4755044279	-6.2462576759	-0.0000002463	0
-5.2122397302	-10.5218948126	-6.2671455462	-0.0000002348	0
-5.1993531224	-10.5687185554	-6.2882226101	-0.0000002237	0
-5.1864679024	-10.6159814911	-6.3094924372	-0.000000213	0
-5.1735840924	-10.66368951	-6.3309587368	-0.0000002027	0
-5.1607017147	-10.7118485572	-6.3526253662	-0.0000001928	0
-5.1478207918	-10.7604646321	-6.3744963397	-0.0000001834	0
-5.1349413462	-10.8095437873	-6.3965758805	-0.0000001743	0
-5.1220634007	-10.8590921278	-6.418868766	-0.0000001655	0
-5.1091869783	-10.9091158109	-6.4413798906	-0.0000001572	0
-5.096312102	-10.9596210456	-6.4641141224	-0.0000001492	0
-5.083438795	-11.0106140917	-6.4870762857	-0.0000001415	0
-5.0705670806	-11.06210126	-6.5102711426	-0.0000001341	0
-5.0576969824	-11.1140889113	-6.5337033743	-0.0000001271	0
-5.0448285241	-11.1665834569	-6.5573775616	-0.0000001203	0
-5.0319617293	-11.2195913575	-6.5812981661	-0.0000001139	0
-5.0190966221	-11.2731191185	-6.6054695112	-0.0000001077	0
-5.0062332266	-11.327173215	-6.6298957635	-0.0000001018	0
-4.9933715669	-11.3817601196	-6.6545809159	-0.0000000962	0
-4.9805116675	-11.4368863227	-6.6795287716	-0.0000000908	0
-4.967653553	-11.4925583317	-6.7047429297	-0.0000000857	0
-4.9547972479	-11.5487826711	-6.7302267725	-0.0000000808	0
-4.9419427771	-11.6055658812	-6.7559834556	-0.0000000762	0
-4.9290901656	-11.662914518	-6.7820158998	-0.0000000717	0
-4.9162394385	-11.7208351523	-6.8083267848	-0.0000000675	0
-4.9033906209	-11.7793343689	-6.834918546	-0.0000000635	0
-4.8905437384	-11.8384187656	-6.8617933736	-0.0000000597	0
-4.8776988164	-11.8980949529	-6.8889532132	-0.0000000561	0
-4.8648558805	-11.958369552	-6.9163997688	-0.0000000526	0
-4.8520149565	-12.0192491949	-6.944134508	-0.0000000494	0
-4.8391760705	-12.0807405993	-6.9721587012	-0.0000000463	0
-4.8263392489	-12.1428509636	-7.0004736035	-0.0000000434	0
-4.8135045186	-12.2055877285	-7.0290803586	-0.0000000406	0
-4.8006719067	-12.2689584302	-7.0579799448	-0.000000038	0
-4.7878414408	-12.3329706987	-7.0871731839	-0.0000000355	0
-4.7750131484	-12.3976322571	-7.1166607975	-0.0000000332	0
-4.7621870577	-12.46295092	-7.1464442372	-0.000000031	0
-4.749363197	-12.5289345927	-7.1765253063	-0.0000000289	0
-4.7365415947	-12.5955912695	-7.2069058803	-0.000000027	0
-4.7237222798	-12.6629290321	-7.2375879079	-0.0000000251	0
-4.7109052814	-12.7309560483	-7.2685734122	-0.0000000234	0
-4.6980906291	-12.7996805697	-7.2998644917	-0.0000000218	0
-4.6852783525	-12.86911093	-7.3314633216	-0.0000000202	0
-4.6724684818	-12.9392555431	-7.3633721549	-0.0000000188	0
-4.6596610474	-13.0101229005	-7.3955933233	-0.0000000175	0
-4.6468560799	-13.0817215693	-7.4281292388	-0.0000000162	0
-4.6340536102	-13.1540602243	-7.4609823946	-0.000000015	0
-4.6212536698	-13.2271479732	-7.4941553666	-0.0000000139	0
-4.6084562902	-13.3009940749	-7.5276508143	-0.0000000129	0
-4.5956615033	-13.3756078323	-7.5614714824	-0.0000000119	0
-4.5828693413	-13.4509985866	-7.5956202022	-0.000000011	0
-4.5700798367	-13.5271757104	-7.6300998927	-0.0000000102	0
-4.5572930223	-13.6041486004	-7.6649135621	-0.0000000094	0
-4.5445089312	-13.6819266712	-7.7000643095	-0.0000000087	0
-4.5317275967	-13.7605193479	-7.7355553266	-0.000000008	0
-4.5189490527	-13.8399360592	-7.7713898986	-0.0000000074	0
-4.5061733329	-13.9201862301	-7.8075714067	-0.0000000068	0
-4.4934004717	-14.0012792759	-7.8441033294	-0.0000000062	0
-4.4806305036	-14.0832245942	-7.8809892443	-0.0000000057	0
-4.4678634634	-14.166031559	-7.9182328304	-0.0000000052	0
-4.4550993862	-14.2497095136	-7.9558378697	-0.0000000048	0
-4.4423383073	-14.3342677661	-7.9938082499	-0.0000000044	0
-4.4295802623	-14.4197156826	-8.0321480094	-0.000000004	0
-4.4168252874	-14.5060628247	-8.0708613996	-0.0000000037	0
-4.4040734191	-14.5933188057	-8.1099528288	-0.0000000034	0
-4.3913246943	-14.6814932713	-8.1494268584	-0.0000000031	0
-4.3785791502	-14.7705958992	-8.1892879744	-0.0000000028	0
-4.3658368244	-14.8606364	-8.2295399779	-0.0000000026	0
-4.3530977548	-14.9516245176	-8.2701866363	-0.0000000023	0
-4.3403619799	-15	-8.3112317445	-0.0000000021	0
-4.3276295382	-15	-8.3526791247	-0.0000000019	0
-4.314900469	-15	-8.3945326267	-0.0000000018	0
-4.3021748116	-15	-8.4367961273	-0.0000000016	0
-4.2894526061	-15	-8.479473531	-0.0000000014	0
-4.2767338926	-15	-8.5225687693	-0.0000000013	0
-4.2640187118	-15	-8.566085801	-0.0000000012	0
-4.2513071048	-15	-8.610028612	-0.0000000011	0
-4.2385991132	-15	-8.6544012153	-0.000000001	0
-4.2258947788	-15	-8.6992076509	-9E-10	0
-4.213194144	-15	-8.7444519856	-8E-10	0
-4.2004972515	-15	-8.7901383133	-7E-10	0
-4.1878041444	-15	-8.8362707543	-6E-10	0
-4.1751148665	-15	-8.8828534556	-6E-10	0
-4.1624294618	-15	-8.929890591	-5E-10	0
-4.1497479747	-15	-8.9773863601	-5E-10	0
-4.1370704502	-15	-9.0253449894	-4E-10	0
-4.1243969337	-15	-9.073770731	-4E-10	0
-4.111727471	-15	-9.1226678633	-3E-10	0
-4.0990621085	-15	-9.1720406903	-3E-10	0
-4.0864008929	-15	-9.2218935419	-3E-10	0
-4.0737438715	-15	-9.2722307731	-2E-10	0
-4.0610910919	-15	-9.3230567647	-2E-10	0
-4.0484426024	-15	-9.3743759221	-2E-10	0
-4.0357984516	-15	-9.4261926749	-2E-10	0
-4.0231586885	-15	-9.4785114332	-1E-10	0
-4.0105233627	-15	-9.5313365624	-1E-10	0
-3.9978925238	-15	-9.5846724471	-1E-10	0
-3.9852662222	-15	-9.6385234958	-1E-10	0
-3.9726445086	-15	-9.6928941407	-1E-10	0
-3.9600274343	-15	-9.747788838	-1E-10	0
-3.947415051	-15	-9.803212067	-1E-10	0
-3.9348074109	-15	-9.8591683305	-1E-10	0
-3.9222045667	-15	-9.915662154	-1E-10	0
-3.9096065717	-15	-9.972698086	0	0
-3.8970134794	-15	-10.0302806975	0	0
-3.884425344	-15	-10.0884145817	0	0
-3.8718422204	-15	-10.1471043539	0	0
-3.8592641637	-15	-10.2063546511	0	0
-3.8466912295	-15	-10.2661701318	0	0
-3.8341234743	-15	-10.3265554758	0	0
-3.8215609547	-15	-10.3875153836	0	0
-3.8090037281	-15	-10.4490545764	0	0
-3.7964518522	-15	-10.511177796	0	0
-3.7839053856	-15	-10.5738898037	0	0
-3.771364387	-15	-10.6371953808	0	0
-3.758828916	-15	-10.7010993278	0	0
-3.7462990326	-15	-10.7656064642	0	0
-3.7337747973	-15	-10.8307216282	0	0
-3.7212562713	-15	-10.8964496763	0	0
-3.7087435163	-15	-10.9627954827	0	0
-3.6962365945	-15	-11.0297639392	0	0
-3.6837355688	-15	-11.097359955	0	0
-3.6712405026	-15	-11.1655884557	0	0
-3.6587514598	-15	-11.2344543833	0	0
-3.646268505	-15	-11.3039626959	0	0
-3.6337917033	-15	-11.3741183657	0	0
-3.6213211205	-15	-11.4449263307	0	0
-3.6088568223	-15	-11.5163914576	0	0
-3.5963988755	-15	-11.5885186186	0	0
-3.5839473469	-15	-11.6613126981	0	0
-3.5715023043	-15	-11.7347785922	0	0
-3.5590638157	-15	-11.8089212087	0	0
-3.5466319501	-15	-11.8837454659	0	0
-3.5342067765	-15	-11.9592562932	0	0
-3.5217883651	-15	-12.0354586297	0	0
-3.5093767861	-15	-12.1123574241	0	0
-3.4969721107	-15	-12.1899576344	0	0
-3.4845744104	-15	-12.2682642273	0	0
-3.4721837575	-15	-12.3472821777	0	0
-3.4598002248	-15	-12.4270164679	0	0
-3.4474238856	-15	-12.5074720879	0	0
-3.4350548139	-15	-12.588654034	0	0
-3.4226930844	-15	-12.6705673089	0	0
-3.4103387721	-15	-12.753216921	0	0
-3.3979919529	-15	-12.8366078836	0	0
-3.3856527032	-15	-12.9207452148	0	0
-3.3733210999	-15	-13.0056339367	0	0
-3.3609972208	-15	-13.091279075	0	0
-3.3486811439	-15	-13.1776856581	0	0
-3.3363729482	-15	-13.264858717	0	0
-3.3240727131	-15	-13.3528032844	0	0
-3.3117805188	-15	-13.4415243941	0	0
-3.2994964459	-15	-13.5310270808	0	0
-3.2872205759	-15	-13.6213163789	0	0
-3.2749529905	-15	-13.7123973224	0	0
-3.2626937726	-15	-13.8042749441	0	0
-3.2504430053	-15	-13.8969542749	0	0
-3.2382007726	-15	-13.9904403426	0	0
-3.2259671587	-15	-14.0847381258	0	0
-3.2137422485	-15	-14.179852499	0	0
-3.2015261272	-15	-14.2757883173	0	0
-3.1893188807	-15	-14.3725504274	0	0
-3.1771205954	-15	-14.4701436666	0	0
-3.1649313583	-15	-14.5685728627	0	0
-3.1527512571	-15	-14.6678428329	0	0
-3.1405803799	-15	-14.7679583828	0	0
-3.1284188155	-15	-14.8689243066	0	0
-3.1162666533	-15	-14.9707453856	0	0
-3.1041239831	-15	-15	0	0
-3.0919908956	-15	-15	0	0
-3.0798674817	-15	-15	0	0
-3.0677538332	-15	-15	0	0
-3.0556500424	-15	-15	0	0
-3.0435562021	-15	-15	0	0
-3.0314724056	-15	-15	0	0
-3.0193987471	-15	-15	0	0
-3.0073353211	-15	-15	0	0
