# Supplementary material for: A hot white dwarf merger remnant revealed by an ultraviolet detection of carbon
Source: Nat Astron. 2025 Aug 6;9(9):1347–55. doi: 10.1038/s41550-025-02590-y (PMC12446069; doi:10.1038/s41550-025-02590-y)
Supplement: Supplementary file 6 — Model envelope chemical profile of WD J2340−1819 without any helium (Extended Data Fig. 4). [file 41550_2025_2590_MOESM6_ESM.csv]

logq	logH	logHe	logC	state
-17.992924314	-1.4546990701	-15	-0.0155174686	1
-17.979895232	-1.4546990701	-15	-0.0155174686	1
-17.966866143	-1.4546990701	-15	-0.0155174686	1
-17.953837047	-1.4546990701	-15	-0.0155174686	1
-17.940807942	-1.4546990701	-15	-0.0155174686	1
-17.92777883	-1.4546990701	-15	-0.0155174686	1
-17.914749708	-1.4546990701	-15	-0.0155174686	1
-17.901720579	-1.4546990701	-15	-0.0155174686	1
-17.88869144	-1.4546990701	-15	-0.0155174686	1
-17.875662291	-1.4546990701	-15	-0.0155174686	1
-17.862633133	-1.4546990701	-15	-0.0155174686	1
-17.849603964	-1.4546990701	-15	-0.0155174686	1
-17.836574785	-1.4546990701	-15	-0.0155174686	1
-17.823545595	-1.4546990701	-15	-0.0155174686	1
-17.810516393	-1.4546990701	-15	-0.0155174686	1
-17.797487179	-1.4546990701	-15	-0.0155174686	1
-17.784457953	-1.4546990701	-15	-0.0155174686	1
-17.771428713	-1.4546990701	-15	-0.0155174686	1
-17.75839946	-1.4546990701	-15	-0.0155174686	1
-17.745370192	-1.4546990701	-15	-0.0155174686	1
-17.732340909	-1.4546990701	-15	-0.0155174686	1
-17.719311612	-1.4546990701	-15	-0.0155174686	1
-17.706282299	-1.4546990701	-15	-0.0155174686	1
-17.693252971	-1.4546990701	-15	-0.0155174686	1
-17.680223626	-1.4546990701	-15	-0.0155174686	1
-17.667194266	-1.4546990701	-15	-0.0155174686	1
-17.654164888	-1.4546990701	-15	-0.0155174686	1
-17.641135493	-1.4546990701	-15	-0.0155174686	1
-17.628106079	-1.4546990701	-15	-0.0155174686	1
-17.615076646	-1.4546990701	-15	-0.0155174686	1
-17.602047193	-1.4546990701	-15	-0.0155174686	1
-17.589017718	-1.4546990701	-15	-0.0155174686	1
-17.575988221	-1.4546990701	-15	-0.0155174686	1
-17.5629587	-1.4546990701	-15	-0.0155174686	1
-17.549929154	-1.4546990701	-15	-0.0155174686	1
-17.536899583	-1.4546990701	-15	-0.0155174686	1
-17.523869985	-1.4546990701	-15	-0.0155174686	1
-17.510840359	-1.4546990701	-15	-0.0155174686	1
-17.497810704	-1.4546990701	-15	-0.0155174686	1
-17.484781016	-1.4546990701	-15	-0.0155174686	1
-17.471751295	-1.4546990701	-15	-0.0155174686	1
-17.458721539	-1.4546990701	-15	-0.0155174686	1
-17.445691744	-1.4546990701	-15	-0.0155174686	1
-17.432661909	-1.4546990701	-15	-0.0155174686	1
-17.419632032	-1.4546990701	-15	-0.0155174686	1
-17.40660211	-1.4546990701	-15	-0.0155174686	1
-17.393572141	-1.4546990701	-15	-0.0155174686	1
-17.380542124	-1.4546990701	-15	-0.0155174686	1
-17.367512057	-1.4546990701	-15	-0.0155174686	1
-17.354481938	-1.4546990701	-15	-0.0155174686	1
-17.341451766	-1.4546990701	-15	-0.0155174686	1
-17.328421541	-1.4546990701	-15	-0.0155174686	1
-17.315391262	-1.4546990701	-15	-0.0155174686	1
-17.302360933	-1.4546990701	-15	-0.0155174686	1
-17.289330557	-1.4546990701	-15	-0.0155174686	1
-17.276300141	-1.4546990701	-15	-0.0155174686	1
-17.263269697	-1.4546990701	-15	-0.0155174686	1
-17.250239244	-1.4546990701	-15	-0.0155174686	1
-17.237208801	-1.4546990701	-15	-0.0155174686	1
-17.224178392	-1.4546990701	-15	-0.0155174686	1
-17.211148038	-1.4546990701	-15	-0.0155174686	1
-17.198117757	-1.4546990701	-15	-0.0155174686	1
-17.185087561	-1.4546990701	-15	-0.0155174686	1
-17.172057456	-1.4546990701	-15	-0.0155174686	1
-17.159027445	-1.4546990701	-15	-0.0155174686	1
-17.145997523	-1.4546990701	-15	-0.0155174686	1
-17.132967688	-1.4546990701	-15	-0.0155174686	1
-17.119937942	-1.4546990701	-15	-0.0155174686	1
-17.106908288	-1.4546990701	-15	-0.0155174686	1
-17.093878724	-1.4546990701	-15	-0.0155174686	1
-17.08084925	-1.4546990701	-15	-0.0155174686	1
-17.067819862	-1.4546990701	-15	-0.0155174686	1
-17.054790558	-1.4546990701	-15	-0.0155174686	1
-17.041761334	-1.4546990701	-15	-0.0155174686	1
-17.028732186	-1.4546990701	-15	-0.0155174686	1
-17.015703109	-1.4546990701	-15	-0.0155174686	1
-17.002674099	-1.4546990701	-15	-0.0155174686	1
-16.989645153	-1.4546990701	-15	-0.0155174686	1
-16.976616266	-1.4546990701	-15	-0.0155174686	1
-16.963587435	-1.4546990701	-15	-0.0155174686	1
-16.950558656	-1.4546990701	-15	-0.0155174686	1
-16.937529925	-1.4546990701	-15	-0.0155174686	1
-16.924501239	-1.4546990701	-15	-0.0155174686	1
-16.911472594	-1.4546990701	-15	-0.0155174686	1
-16.898443987	-1.4546990701	-15	-0.0155174686	1
-16.885415415	-1.4546990701	-15	-0.0155174686	1
-16.872386875	-1.4546990701	-15	-0.0155174686	1
-16.859358363	-1.4546990701	-15	-0.0155174686	1
-16.846329876	-1.4546990701	-15	-0.0155174686	1
-16.833301412	-1.4546990701	-15	-0.0155174686	1
-16.820272967	-1.4546990701	-15	-0.0155174686	1
-16.807244538	-1.4546990701	-15	-0.0155174686	1
-16.794216123	-1.4546990701	-15	-0.0155174686	1
-16.781187719	-1.4546990701	-15	-0.0155174686	1
-16.768159325	-1.4546990701	-15	-0.0155174686	1
-16.755130939	-1.4546990701	-15	-0.0155174686	1
-16.74210256	-1.4546990701	-15	-0.0155174686	1
-16.729074187	-1.4546990701	-15	-0.0155174686	1
-16.716045817	-1.4546990701	-15	-0.0155174686	1
-16.703017452	-1.4546990701	-15	-0.0155174686	1
-16.68998909	-1.4546990701	-15	-0.0155174686	1
-16.67696073	-1.4546990701	-15	-0.0155174686	1
-16.663932373	-1.4546990701	-15	-0.0155174686	1
-16.650904018	-1.4546990701	-15	-0.0155174686	1
-16.637875665	-1.4546990701	-15	-0.0155174686	1
-16.624847314	-1.4546990701	-15	-0.0155174686	1
-16.611818965	-1.4546990701	-15	-0.0155174686	1
-16.598790617	-1.4546990701	-15	-0.0155174686	1
-16.585762272	-1.4546990701	-15	-0.0155174686	1
-16.57273393	-1.4546990701	-15	-0.0155174686	1
-16.55970559	-1.4546990701	-15	-0.0155174686	1
-16.546677253	-1.4546990701	-15	-0.0155174686	1
-16.53364892	-1.4546990701	-15	-0.0155174686	1
-16.52062059	-1.4546990701	-15	-0.0155174686	1
-16.507592265	-1.4546990701	-15	-0.0155174686	1
-16.494563944	-1.4546990701	-15	-0.0155174686	1
-16.481535628	-1.4546990701	-15	-0.0155174686	1
-16.468507318	-1.4546990701	-15	-0.0155174686	1
-16.455479013	-1.4546990701	-15	-0.0155174686	1
-16.442450714	-1.4546990701	-15	-0.0155174686	1
-16.42942242	-1.4546990701	-15	-0.0155174686	1
-16.416394131	-1.4546990701	-15	-0.0155174686	1
-16.403365846	-1.4546990701	-15	-0.0155174686	1
-16.390337565	-1.4546990701	-15	-0.0155174686	1
-16.377309287	-1.4546990701	-15	-0.0155174686	1
-16.364281012	-1.4546990701	-15	-0.0155174686	1
-16.351252739	-1.4546990701	-15	-0.0155174686	1
-16.338224469	-1.4546990701	-15	-0.0155174686	1
-16.3251962	-1.4546990701	-15	-0.0155174686	1
-16.312167932	-1.4546990701	-15	-0.0155174686	1
-16.299139664	-1.4546990701	-15	-0.0155174686	1
-16.286111397	-1.4546990701	-15	-0.0155174686	1
-16.27308313	-1.4546990701	-15	-0.0155174686	1
-16.260054863	-1.4546990701	-15	-0.0155174686	1
-16.247026595	-1.4546990701	-15	-0.0155174686	1
-16.233998327	-1.4546990701	-15	-0.0155174686	1
-16.220970058	-1.4546990701	-15	-0.0155174686	1
-16.207941787	-1.4546990701	-15	-0.0155174686	1
-16.194913515	-1.4546990701	-15	-0.0155174686	1
-16.181885242	-1.4546990701	-15	-0.0155174686	1
-16.168856968	-1.4546990701	-15	-0.0155174686	1
-16.155828693	-1.4546990701	-15	-0.0155174686	1
-16.142800416	-1.4546990701	-15	-0.0155174686	1
-16.129772139	-1.4546990701	-15	-0.0155174686	1
-16.11674386	-1.4546990701	-15	-0.0155174686	1
-16.103715581	-1.4546990701	-15	-0.0155174686	1
-16.090687301	-1.4546990701	-15	-0.0155174686	1
-16.077659021	-1.4546990701	-15	-0.0155174686	1
-16.064630741	-1.4546990701	-15	-0.0155174686	1
-16.051602462	-1.4546990701	-15	-0.0155174686	1
-16.038574183	-1.4546990701	-15	-0.0155174686	1
-16.025545906	-1.4546990701	-15	-0.0155174686	1
-16.01251763	-1.4546990701	-15	-0.0155174686	1
-15.999489357	-1.4546990701	-15	-0.0155174686	1
-15.986461087	-1.4546990701	-15	-0.0155174686	1
-15.97343282	-1.4546990701	-15	-0.0155174686	1
-15.960404555	-1.4546990701	-15	-0.0155174686	1
-15.947376295	-1.4546990701	-15	-0.0155174686	1
-15.934348037	-1.4546990701	-15	-0.0155174686	1
-15.921319783	-1.4546990701	-15	-0.0155174686	1
-15.908291533	-1.4546990701	-15	-0.0155174686	1
-15.895263286	-1.4546990701	-15	-0.0155174686	1
-15.882235042	-1.4546990701	-15	-0.0155174686	1
-15.869206802	-1.4546990701	-15	-0.0155174686	1
-15.856178564	-1.4546990701	-15	-0.0155174686	1
-15.843150329	-1.4546990701	-15	-0.0155174686	1
-15.830122097	-1.4546990701	-15	-0.0155174686	1
-15.817093867	-1.4546990701	-15	-0.0155174686	1
-15.804065639	-1.4546990701	-15	-0.0155174686	1
-15.791037412	-1.4546990701	-15	-0.0155174686	1
-15.778009187	-1.4546990701	-15	-0.0155174686	1
-15.764980963	-1.4546990701	-15	-0.0155174686	1
-15.751952739	-1.4546990701	-15	-0.0155174686	1
-15.738924516	-1.4546990701	-15	-0.0155174686	1
-15.725896293	-1.4546990701	-15	-0.0155174686	1
-15.71286807	-1.4546990701	-15	-0.0155174686	1
-15.699839846	-1.4546990701	-15	-0.0155174686	1
-15.686811622	-1.4546990701	-15	-0.0155174686	1
-15.673783397	-1.4546990701	-15	-0.0155174686	1
-15.66075517	-1.4546990701	-15	-0.0155174686	1
-15.647726942	-1.4546990701	-15	-0.0155174686	1
-15.634698712	-1.4546990701	-15	-0.0155174686	1
-15.62167048	-1.4546990701	-15	-0.0155174686	1
-15.608642246	-1.4546990701	-15	-0.0155174686	1
-15.59561401	-1.4546990701	-15	-0.0155174686	1
-15.582585771	-1.4546990701	-15	-0.0155174686	1
-15.56955753	-1.4546990701	-15	-0.0155174686	1
-15.556529286	-1.4546990701	-15	-0.0155174686	1
-15.543501039	-1.4546990701	-15	-0.0155174686	1
-15.53047279	-1.4546990701	-15	-0.0155174686	1
-15.517444538	-1.4546990701	-15	-0.0155174686	1
-15.504416284	-1.4546990701	-15	-0.0155174686	1
-15.491388028	-1.4546990701	-15	-0.0155174686	1
-15.478359769	-1.4546990701	-15	-0.0155174686	1
-15.465331508	-1.4546990701	-15	-0.0155174686	1
-15.452303245	-1.4546990701	-15	-0.0155174686	1
-15.43927498	-1.4546990701	-15	-0.0155174686	1
-15.426246714	-1.4546990701	-15	-0.0155174686	1
-15.413218445	-1.4546990701	-15	-0.0155174686	1
-15.400190175	-1.4546990701	-15	-0.0155174686	1
-15.387161903	-1.4546990701	-15	-0.0155174686	1
-15.37413363	-1.4546990701	-15	-0.0155174686	1
-15.361105355	-1.4546990701	-15	-0.0155174686	1
-15.348077079	-1.4546990701	-15	-0.0155174686	1
-15.335048801	-1.4546990701	-15	-0.0155174686	1
-15.322020523	-1.4546990701	-15	-0.0155174686	1
-15.308992243	-1.4546990701	-15	-0.0155174686	1
-15.295963962	-1.4546990701	-15	-0.0155174686	1
-15.282935679	-1.4546990701	-15	-0.0155174686	1
-15.269907396	-1.4546990701	-15	-0.0155174686	1
-15.256879111	-1.4546990701	-15	-0.0155174686	1
-15.243850825	-1.4546990701	-15	-0.0155174686	1
-15.230822538	-1.4546990701	-15	-0.0155174686	1
-15.21779425	-1.4546990701	-15	-0.0155174686	1
-15.204765961	-1.4546990701	-15	-0.0155174686	1
-15.19173767	-1.4546990701	-15	-0.0155174686	1
-15.178709378	-1.4546990701	-15	-0.0155174686	1
-15.165681085	-1.4546990701	-15	-0.0155174686	1
-15.15265279	-1.4546990701	-15	-0.0155174686	1
-15.139624493	-1.4546990701	-15	-0.0155174686	1
-15.126596196	-1.4546990701	-15	-0.0155174686	1
-15.113567896	-1.4546990701	-15	-0.0155174686	1
-15.100539595	-1.4546990701	-15	-0.0155174686	1
-15.087511292	-1.4546990701	-15	-0.0155174686	1
-15.074482987	-1.4546990701	-15	-0.0155174686	1
-15.06145468	-1.4546990701	-15	-0.0155174686	1
-15.048426371	-1.4546990701	-15	-0.0155174686	1
-15.035398059	-1.4546990701	-15	-0.0155174686	1
-15.022369746	-1.4546990701	-15	-0.0155174686	1
-15.00934143	-1.4546990701	-15	-0.0155174686	1
-14.996313112	-1.4546990701	-15	-0.0155174686	1
-14.983284792	-1.4546990701	-15	-0.0155174686	1
-14.97025647	-1.4546990701	-15	-0.0155174686	1
-14.957228146	-1.4546990701	-15	-0.0155174686	1
-14.94419982	-1.4546990701	-15	-0.0155174686	1
-14.931171491	-1.4546990701	-15	-0.0155174686	1
-14.918143161	-1.4546990701	-15	-0.0155174686	1
-14.90511483	-1.4546990701	-15	-0.0155174686	1
-14.892086496	-1.4546990701	-15	-0.0155174686	1
-14.879058161	-1.4546990701	-15	-0.0155174686	1
-14.866029825	-1.4546990701	-15	-0.0155174686	1
-14.853001487	-1.4546990701	-15	-0.0155174686	1
-14.839973148	-1.4546990701	-15	-0.0155174686	1
-14.826944808	-1.4546990701	-15	-0.0155174686	1
-14.813916467	-1.4546990701	-15	-0.0155174686	1
-14.800888125	-1.4546990701	-15	-0.0155174686	1
-14.787859782	-1.4546990701	-15	-0.0155174686	1
-14.774831438	-1.4546990701	-15	-0.0155174686	1
-14.761803094	-1.4546990701	-15	-0.0155174686	1
-14.74877475	-1.4546990701	-15	-0.0155174686	1
-14.735746404	-1.4546990701	-15	-0.0155174686	1
-14.722718059	-1.4546990701	-15	-0.0155174686	1
-14.709689713	-1.4546990701	-15	-0.0155174686	1
-14.696661367	-1.4546990701	-15	-0.0155174686	1
-14.683633021	-1.4546990701	-15	-0.0155174686	1
-14.670604675	-1.4546990701	-15	-0.0155174686	1
-14.657576329	-1.4546990701	-15	-0.0155174686	1
-14.644547984	-1.4546990701	-15	-0.0155174686	1
-14.631519638	-1.4546990701	-15	-0.0155174686	1
-14.618491293	-1.4546990701	-15	-0.0155174686	1
-14.605462948	-1.4546990701	-15	-0.0155174686	1
-14.592434603	-1.4546990701	-15	-0.0155174686	1
-14.579406258	-1.4546990701	-15	-0.0155174686	1
-14.566377913	-1.4546990701	-15	-0.0155174686	1
-14.553349568	-1.4546990701	-15	-0.0155174686	1
-14.540321223	-1.4546990701	-15	-0.0155174686	1
-14.527292878	-1.4546990701	-15	-0.0155174686	1
-14.514264533	-1.4546990701	-15	-0.0155174686	1
-14.501236188	-1.4546990701	-15	-0.0155174686	1
-14.488207843	-1.4546990701	-15	-0.0155174686	1
-14.475179497	-1.4546990701	-15	-0.0155174686	1
-14.462151152	-1.4546990701	-15	-0.0155174686	1
-14.449122807	-1.4546990701	-15	-0.0155174686	1
-14.436094461	-1.4546990701	-15	-0.0155174686	1
-14.423066116	-1.4546990701	-15	-0.0155174686	1
-14.41003777	-1.4546990701	-15	-0.0155174686	1
-14.397009425	-1.4546990701	-15	-0.0155174686	1
-14.38398108	-1.4546990701	-15	-0.0155174686	1
-14.370952735	-1.4546990701	-15	-0.0155174686	1
-14.35792439	-1.4546990701	-15	-0.0155174686	1
-14.344896046	-1.4546990701	-15	-0.0155174686	1
-14.331867702	-1.4546990701	-15	-0.0155174686	1
-14.31883936	-1.4546990701	-15	-0.0155174686	1
-14.305811018	-1.4546990701	-15	-0.0155174686	1
-14.292782677	-1.4546990701	-15	-0.0155174686	1
-14.279754337	-1.4546990701	-15	-0.0155174686	1
-14.266725998	-1.4546990701	-15	-0.0155174686	1
-14.253697661	-1.4546990701	-15	-0.0155174686	1
-14.240669325	-1.4546990701	-15	-0.0155174686	1
-14.227640991	-1.4546990701	-15	-0.0155174686	1
-14.214612659	-1.4546990701	-15	-0.0155174686	1
-14.201584329	-1.4546990701	-15	-0.0155174686	1
-14.188556	-1.4546990701	-15	-0.0155174686	1
-14.175527674	-1.4546990701	-15	-0.0155174686	1
-14.162499349	-1.4546990701	-15	-0.0155174686	1
-14.149471026	-1.4546990701	-15	-0.0155174686	1
-14.136442705	-1.4546990701	-15	-0.0155174686	1
-14.123414386	-1.4546990701	-15	-0.0155174686	1
-14.110386069	-1.4546990701	-15	-0.0155174686	1
-14.097357754	-1.4546990701	-15	-0.0155174686	1
-14.084329441	-1.4546990701	-15	-0.0155174686	1
-14.07130113	-1.4546990701	-15	-0.0155174686	1
-14.05827282	-1.4546990701	-15	-0.0155174686	1
-14.045244512	-1.4546990701	-15	-0.0155174686	1
-14.032216206	-1.4546990701	-15	-0.0155174686	1
-14.019187902	-1.4546990701	-15	-0.0155174686	1
-14.0061596	-1.4546990701	-15	-0.0155174686	1
-13.9931313	-1.4546990701	-15	-0.0155174686	1
-13.980103002	-1.4546990701	-15	-0.0155174686	1
-13.967074705	-1.4546990701	-15	-0.0155174686	1
-13.954046411	-1.4546990701	-15	-0.0155174686	1
-13.941018118	-1.4546990701	-15	-0.0155174686	1
-13.927989828	-1.4546990701	-15	-0.0155174686	1
-13.91496154	-1.4546990701	-15	-0.0155174686	1
-13.901933254	-1.4546990701	-15	-0.0155174686	1
-13.888904971	-1.4546990701	-15	-0.0155174686	1
-13.87587669	-1.4546990701	-15	-0.0155174686	1
-13.862848411	-1.4546990701	-15	-0.0155174686	1
-13.849820135	-1.4546990701	-15	-0.0155174686	1
-13.836791862	-1.4546990701	-15	-0.0155174686	1
-13.823763591	-1.4546990701	-15	-0.0155174686	1
-13.810735323	-1.4546990701	-15	-0.0155174686	1
-13.797707059	-1.4546990701	-15	-0.0155174686	1
-13.784678797	-1.4546990701	-15	-0.0155174686	1
-13.771650538	-1.4546990701	-15	-0.0155174686	1
-13.758622282	-1.4546990701	-15	-0.0155174686	1
-13.74559403	-1.4546990701	-15	-0.0155174686	1
-13.73256578	-1.4546990701	-15	-0.0155174686	1
-13.719537534	-1.4546990701	-15	-0.0155174686	1
-13.706509291	-1.4546990701	-15	-0.0155174686	1
-13.693481051	-1.4546990701	-15	-0.0155174686	1
-13.680452815	-1.4546990701	-15	-0.0155174686	1
-13.667424582	-1.4546990701	-15	-0.0155174686	1
-13.654396352	-1.4546990701	-15	-0.0155174686	1
-13.641368125	-1.4546990701	-15	-0.0155174686	1
-13.628339902	-1.4546990701	-15	-0.0155174686	1
-13.615311682	-1.4546990701	-15	-0.0155174686	1
-13.602283466	-1.4546990701	-15	-0.0155174686	1
-13.589255253	-1.4546990701	-15	-0.0155174686	1
-13.576227044	-1.4546990701	-15	-0.0155174686	1
-13.563198838	-1.4546990701	-15	-0.0155174686	1
-13.550170635	-1.4546990701	-15	-0.0155174686	1
-13.537142436	-1.4546990701	-15	-0.0155174686	1
-13.524114241	-1.4546990701	-15	-0.0155174686	1
-13.511086049	-1.4546990701	-15	-0.0155174686	1
-13.498057861	-1.4546990701	-15	-0.0155174686	1
-13.485029677	-1.4546990701	-15	-0.0155174686	1
-13.472001497	-1.4546990701	-15	-0.0155174686	1
-13.45897332	-1.4546990701	-15	-0.0155174686	1
-13.445945148	-1.4546990701	-15	-0.0155174686	1
-13.432916979	-1.4546990701	-15	-0.0155174686	1
-13.419888815	-1.4546990701	-15	-0.0155174686	1
-13.406860654	-1.4546990701	-15	-0.0155174686	1
-13.393832498	-1.4546990701	-15	-0.0155174686	1
-13.380804346	-1.4546990701	-15	-0.0155174686	1
-13.367776198	-1.4546990701	-15	-0.0155174686	1
-13.354748054	-1.4546990701	-15	-0.0155174686	1
-13.341719914	-1.4546990701	-15	-0.0155174686	1
-13.328691779	-1.4546990701	-15	-0.0155174686	1
-13.315663648	-1.4546990701	-15	-0.0155174686	1
-13.302635522	-1.4546990701	-15	-0.0155174686	1
-13.2896074	-1.4546990701	-15	-0.0155174686	1
-13.276579283	-1.4546990701	-15	-0.0155174686	1
-13.26355117	-1.4546990701	-15	-0.0155174686	1
-13.250523062	-1.4546990701	-15	-0.0155174686	1
-13.237494959	-1.4546990701	-15	-0.0155174686	1
-13.224466861	-1.4546990701	-15	-0.0155174686	1
-13.211438767	-1.4546990701	-15	-0.0155174686	1
-13.198410678	-1.4546990701	-15	-0.0155174686	1
-13.185382594	-1.4546990701	-15	-0.0155174686	1
-13.172354516	-1.4546990701	-15	-0.0155174686	1
-13.159326442	-1.4546990701	-15	-0.0155174686	1
-13.146298374	-1.4546990701	-15	-0.0155174686	1
-13.13327031	-1.4546990701	-15	-0.0155174686	1
-13.120242252	-1.4546990701	-15	-0.0155174686	1
-13.107214199	-1.4546990701	-15	-0.0155174686	1
-13.094186152	-1.4546990701	-15	-0.0155174686	1
-13.081158109	-1.4546990701	-15	-0.0155174686	1
-13.068130072	-1.4546990701	-15	-0.0155174686	1
-13.05510204	-1.4546990701	-15	-0.0155174686	1
-13.042074014	-1.4546990701	-15	-0.0155174686	1
-13.029045993	-1.4546990701	-15	-0.0155174686	1
-13.016017978	-1.4546990701	-15	-0.0155174686	1
-13.002989968	-1.4546990701	-15	-0.0155174686	1
-12.989961964	-1.4546990701	-15	-0.0155174686	1
-12.976933965	-1.4546990701	-15	-0.0155174686	1
-12.963905972	-1.4546990701	-15	-0.0155174686	1
-12.950877985	-1.4546990701	-15	-0.0155174686	1
-12.937850004	-1.4546990701	-15	-0.0155174686	1
-12.924822029	-1.4546990701	-15	-0.0155174686	1
-12.911794061	-1.4546990701	-15	-0.0155174686	1
-12.898766098	-1.4546990701	-15	-0.0155174686	1
-12.885738142	-1.4546990701	-15	-0.0155174686	1
-12.872710193	-1.4546990701	-15	-0.0155174686	1
-12.85968225	-1.4546990701	-15	-0.0155174686	1
-12.846654314	-1.4546990701	-15	-0.0155174686	1
-12.833626384	-1.4546990701	-15	-0.0155174686	1
-12.820598462	-1.4546990701	-15	-0.0155174686	1
-12.807570545	-1.4546990701	-15	-0.0155174686	1
-12.794542636	-1.4546990701	-15	-0.0155174686	1
-12.781514733	-1.4546990701	-15	-0.0155174686	1
-12.768486838	-1.4546990701	-15	-0.0155174686	1
-12.755458949	-1.4546990701	-15	-0.0155174686	1
-12.742431067	-1.4546990701	-15	-0.0155174686	1
-12.729403192	-1.4546990701	-15	-0.0155174686	1
-12.716375324	-1.4546990701	-15	-0.0155174686	1
-12.703347463	-1.4546990701	-15	-0.0155174686	1
-12.69031961	-1.4546990701	-15	-0.0155174686	1
-12.677291764	-1.4546990701	-15	-0.0155174686	1
-12.664263925	-1.4546990701	-15	-0.0155174686	1
-12.651236095	-1.4546990701	-15	-0.0155174686	1
-12.638208272	-1.4546990701	-15	-0.0155174686	1
-12.625180456	-1.4546990701	-15	-0.0155174686	1
-12.612152649	-1.4546990701	-15	-0.0155174686	1
-12.599124851	-1.4546990701	-15	-0.0155174686	1
-12.58609706	-1.4546990701	-15	-0.0155174686	1
-12.573069278	-1.4546990701	-15	-0.0155174686	1
-12.560041504	-1.4546990701	-15	-0.0155174686	1
-12.547013739	-1.4546990701	-15	-0.0155174686	1
-12.533985982	-1.4546990701	-15	-0.0155174686	1
-12.520958234	-1.4546990701	-15	-0.0155174686	1
-12.507930495	-1.4546990701	-15	-0.0155174686	1
-12.494902764	-1.4546990701	-15	-0.0155174686	1
-12.481875042	-1.4546990701	-15	-0.0155174686	1
-12.468847329	-1.4546990701	-15	-0.0155174686	1
-12.455819625	-1.4546990701	-15	-0.0155174686	1
-12.44279193	-1.4546990701	-15	-0.0155174686	1
-12.429764244	-1.4546990701	-15	-0.0155174686	1
-12.416736568	-1.4546990701	-15	-0.0155174686	1
-12.403708901	-1.4546990701	-15	-0.0155174686	1
-12.390681245	-1.4546990701	-15	-0.0155174686	1
-12.377653598	-1.4546990701	-15	-0.0155174686	1
-12.364625962	-1.4546990701	-15	-0.0155174686	1
-12.351598336	-1.4546990701	-15	-0.0155174686	1
-12.338570721	-1.4546990701	-15	-0.0155174686	1
-12.325543116	-1.4546990701	-15	-0.0155174686	1
-12.312515522	-1.4546990701	-15	-0.0155174686	1
-12.299487938	-1.4546990701	-15	-0.0155174686	1
-12.286460365	-1.4546990701	-15	-0.0155174686	1
-12.273432803	-1.4546990701	-15	-0.0155174686	1
-12.260405252	-1.4546990701	-15	-0.0155174686	1
-12.247377712	-1.4546990701	-15	-0.0155174686	1
-12.234350183	-1.4546990701	-15	-0.0155174686	1
-12.221322666	-1.4546990701	-15	-0.0155174686	1
-12.20829516	-1.4546990701	-15	-0.0155174686	1
-12.195267665	-1.4546990701	-15	-0.0155174686	1
-12.182240183	-1.4546990701	-15	-0.0155174686	1
-12.169212714	-1.4546990701	-15	-0.0155174686	1
-12.156185257	-1.4546990701	-15	-0.0155174686	1
-12.143157813	-1.4546990701	-15	-0.0155174686	1
-12.130130382	-1.4546990701	-15	-0.0155174686	1
-12.117102965	-1.4546990701	-15	-0.0155174686	1
-12.104075562	-1.4546990701	-15	-0.0155174686	1
-12.091048172	-1.4546990701	-15	-0.0155174686	1
-12.078020796	-1.4546990701	-15	-0.0155174686	1
-12.064993434	-1.4546990701	-15	-0.0155174686	1
-12.051966085	-1.4546990701	-15	-0.0155174686	1
-12.038938752	-1.4546990701	-15	-0.0155174686	1
-12.025911433	-1.4546990701	-15	-0.0155174686	1
-12.012884128	-1.4546990701	-15	-0.0155174686	1
-11.99985684	-1.4546990701	-15	-0.0155174686	1
-11.986829567	-1.4546990701	-15	-0.0155174686	1
-11.97380231	-1.4546990701	-15	-0.0155174686	1
-11.96077507	-1.4546990701	-15	-0.0155174686	1
-11.947747848	-1.4546990701	-15	-0.0155174686	1
-11.934720644	-1.4546990701	-15	-0.0155174686	1
-11.921693458	-1.4546990701	-15	-0.0155174686	1
-11.908666293	-1.4546990701	-15	-0.0155174686	1
-11.895639147	-1.4546990701	-15	-0.0155174686	1
-11.882612022	-1.4546990701	-15	-0.0155174686	1
-11.869584918	-1.4546990701	-15	-0.0155174686	1
-11.856557836	-1.4546990701	-15	-0.0155174686	1
-11.843530776	-1.4546990701	-15	-0.0155174686	1
-11.830503737	-1.4546990701	-15	-0.0155174686	1
-11.817476722	-1.4546990701	-15	-0.0155174686	1
-11.80444973	-1.4546990701	-15	-0.0155174686	1
-11.791422761	-1.4546990701	-15	-0.0155174686	1
-11.778395817	-1.4546990701	-15	-0.0155174686	2
-11.765368908	-1.4546990701	-15	-0.0155174686	2
-11.752342039	-1.4546990701	-15	-0.0155174686	2
-11.739315208	-1.4546990701	-15	-0.0155174686	2
-11.726288414	-1.4546990701	-15	-0.0155174686	2
-11.713261655	-1.4546990701	-15	-0.0155174686	2
-11.700234932	-1.4546990701	-15	-0.0155174686	2
-11.687208242	-1.4546990701	-15	-0.0155174686	2
-11.674181585	-1.4546990701	-15	-0.0155174686	2
-11.66115496	-1.4546990701	-15	-0.0155174686	2
-11.648128366	-1.4546990701	-15	-0.0155174686	2
-11.635101802	-1.4546990701	-15	-0.0155174686	2
-11.622075267	-1.4546990701	-15	-0.0155174686	2
-11.60904876	-1.4546990701	-15	-0.0155174686	2
-11.596022281	-1.4546990701	-15	-0.0155174686	2
-11.58299583	-1.4546990701	-15	-0.0155174686	2
-11.569969405	-1.4546990701	-15	-0.0155174686	2
-11.556943007	-1.4546990701	-15	-0.0155174686	2
-11.543916636	-1.4546990701	-15	-0.0155174686	1
-11.530890298	-1.4546990701	-15	-0.0155174686	1
-11.517863998	-1.4546990701	-15	-0.0155174686	1
-11.504837736	-1.4546990701	-15	-0.0155174686	1
-11.491811511	-1.4546990701	-15	-0.0155174686	1
-11.478785325	-1.4546990701	-15	-0.0155174686	1
-11.465759176	-1.4546990701	-15	-0.0155174686	1
-11.452733065	-1.4546990701	-15	-0.0155174686	1
-11.439706992	-1.4546990701	-15	-0.0155174686	1
-11.426680957	-1.4546990701	-15	-0.0155174686	1
-11.41365496	-1.4546990701	-15	-0.0155174686	1
-11.400629003	-1.4546990701	-15	-0.0155174686	1
-11.387603086	-1.4546990701	-15	-0.0155174686	1
-11.37457721	-1.4546990701	-15	-0.0155174686	1
-11.361551375	-1.4546990701	-15	-0.0155174686	1
-11.348525582	-1.4546990701	-15	-0.0155174686	1
-11.335499831	-1.4546990701	-15	-0.0155174686	1
-11.322474122	-1.4546990701	-15	-0.0155174686	1
-11.309448456	-1.4546990701	-15	-0.0155174686	1
-11.296422833	-1.4546990701	-15	-0.0155174686	1
-11.283397254	-1.4546990701	-15	-0.0155174686	1
-11.270371717	-1.4546990701	-15	-0.0155174686	1
-11.257346224	-1.4546990701	-15	-0.0155174686	1
-11.244320775	-1.4546990701	-15	-0.0155174686	1
-11.231295368	-1.4546990701	-15	-0.0155174686	1
-11.218270005	-1.4546990701	-15	-0.0155174686	1
-11.205244685	-1.4546990701	-15	-0.0155174686	1
-11.192219407	-1.4546990701	-15	-0.0155174686	1
-11.179194172	-1.4546990701	-15	-0.0155174686	1
-11.16616898	-1.4546990701	-15	-0.0155174686	1
-11.153143829	-1.4546990701	-15	-0.0155174686	1
-11.14011872	-1.4546990701	-15	-0.0155174686	1
-11.127093652	-1.4546990701	-15	-0.0155174686	1
-11.114068627	-1.4546990701	-15	-0.0155174686	1
-11.101043644	-1.4546990701	-15	-0.0155174686	1
-11.088018703	-1.4546990701	-15	-0.0155174686	1
-11.074993804	-1.4546990701	-15	-0.0155174686	1
-11.061968947	-1.4546990701	-15	-0.0155174686	1
-11.048944133	-1.4546990701	-15	-0.0155174686	1
-11.035919362	-1.4546990701	-15	-0.0155174686	1
-11.022894633	-1.4546990701	-15	-0.0155174686	1
-11.009869948	-1.4546990701	-15	-0.0155174686	1
-10.996845307	-1.4546990701	-15	-0.0155174686	1
-10.983820709	-1.4546990701	-15	-0.0155174686	1
-10.970796155	-1.4546990701	-15	-0.0155174686	1
-10.957771645	-1.4546990701	-15	-0.0155174686	1
-10.94474718	-1.4546990701	-15	-0.0155174686	1
-10.93172276	-1.4546990701	-15	-0.0155174686	1
-10.918698386	-1.4546990701	-15	-0.0155174686	1
-10.905674057	-1.4546990701	-15	-0.0155174686	1
-10.892649775	-1.4546990701	-15	-0.0155174686	1
-10.879625538	-1.4546990701	-15	-0.0155174686	1
-10.866601348	-1.4546990701	-15	-0.0155174686	1
-10.853577205	-1.4546990701	-15	-0.0155174686	1
-10.840553109	-1.4546990701	-15	-0.0155174686	1
-10.827529059	-1.4546990701	-15	-0.0155174686	1
-10.814505056	-1.4546990701	-15	-0.0155174686	1
-10.8014811	-1.4546990701	-15	-0.0155174686	1
-10.788457191	-1.4546990701	-15	-0.0155174686	1
-10.775433329	-1.4546990701	-15	-0.0155174686	1
-10.762409514	-1.4546990701	-15	-0.0155174686	1
-10.749385747	-1.4546990701	-15	-0.0155174686	1
-10.736362026	-1.4546990701	-15	-0.0155174686	1
-10.723338354	-1.4546990701	-15	-0.0155174686	1
-10.710314729	-1.4546990701	-15	-0.0155174686	1
-10.697291153	-1.4546990701	-15	-0.0155174686	1
-10.684267624	-1.4546990701	-15	-0.0155174686	1
-10.671244145	-1.4546990701	-15	-0.0155174686	1
-10.658220716	-1.4546990701	-15	-0.0155174686	1
-10.645197336	-1.4546990701	-15	-0.0155174686	1
-10.632174008	-1.4546990701	-15	-0.0155174686	1
-10.61915073	-1.4546990701	-15	-0.0155174686	1
-10.606127505	-1.4546990701	-15	-0.0155174686	1
-10.593104333	-1.4546990701	-15	-0.0155174686	1
-10.580081215	-1.4546990701	-15	-0.0155174686	1
-10.567058151	-1.4546990701	-15	-0.0155174686	1
-10.554035143	-1.4546990701	-15	-0.0155174686	1
-10.54101219	-1.4546990701	-15	-0.0155174686	1
-10.527989293	-1.4546990701	-15	-0.0155174686	1
-10.514966453	-1.4546990701	-15	-0.0155174686	1
-10.501943669	-1.4546990701	-15	-0.0155174686	1
-10.488920942	-1.4546990701	-15	-0.0155174686	1
-10.475898272	-1.4546990701	-15	-0.0155174686	1
-10.46287566	-1.4546990701	-15	-0.0155174686	1
-10.449853106	-1.4546990701	-15	-0.0155174686	1
-10.436830609	-1.4546990701	-15	-0.0155174686	1
-10.423808171	-1.4546990701	-15	-0.0155174686	1
-10.410785792	-1.4546990701	-15	-0.0155174686	1
-10.397763472	-1.4546990701	-15	-0.0155174686	1
-10.384741212	-1.4546990701	-15	-0.0155174686	1
-10.371719012	-1.4546990701	-15	-0.0155174686	1
-10.358696873	-1.4546990701	-15	-0.0155174686	1
-10.345674795	-1.4546990701	-15	-0.0155174686	1
-10.332652779	-1.4546990701	-15	-0.0155174686	1
-10.319630826	-1.4546990701	-15	-0.0155174686	1
-10.306608937	-1.4546990701	-15	-0.0155174686	1
-10.293587112	-1.4546990701	-15	-0.0155174686	1
-10.280565354	-1.4546990701	-15	-0.0155174686	1
-10.267543663	-1.4546990701	-15	-0.0155174686	1
-10.254522039	-1.4546990701	-15	-0.0155174686	1
-10.241500485	-1.4546990701	-15	-0.0155174686	1
-10.228478999	-1.4546990701	-15	-0.0155174686	1
-10.215457583	-1.4546990701	-15	-0.0155174686	1
-10.202436238	-1.4546990701	-15	-0.0155174686	1
-10.189414963	-1.4546990701	-15	-0.0155174686	1
-10.17639376	-1.4546990701	-15	-0.0155174686	1
-10.163372629	-1.4546990701	-15	-0.0155174686	1
-10.150351571	-1.4546990701	-15	-0.0155174686	1
-10.137330586	-1.4546990701	-15	-0.0155174686	1
-10.124309675	-1.4546990701	-15	-0.0155174686	1
-10.111288838	-1.4546990701	-15	-0.0155174686	1
-10.098268077	-1.4546990701	-15	-0.0155174686	1
-10.085247392	-1.4546990701	-15	-0.0155174686	1
-10.072226784	-1.4546990701	-15	-0.0155174686	1
-10.059206254	-1.4546990701	-15	-0.0155174686	1
-10.046185803	-1.4546990701	-15	-0.0155174686	1
-10.033165431	-1.4546990701	-15	-0.0155174686	1
-10.020145141	-1.4546990701	-15	-0.0155174686	1
-10.007124932	-1.4546990701	-15	-0.0155174686	1
-9.9941048074	-1.4546990701	-15	-0.0155174686	1
-9.9810847673	-1.4546990701	-15	-0.0155174686	1
-9.9680648124	-1.4546990701	-15	-0.0155174686	1
-9.9550449432	-1.4546990701	-15	-0.0155174686	1
-9.9420251602	-1.4546990701	-15	-0.0155174686	1
-9.9290054642	-1.4546990701	-15	-0.0155174686	1
-9.9159858559	-1.4546990701	-15	-0.0155174686	1
-9.9029663362	-1.4546990701	-15	-0.0155174686	1
-9.8899469061	-1.4546990701	-15	-0.0155174686	1
-9.8769275664	-1.4546990701	-15	-0.0155174686	1
-9.8639083248	-1.4546990701	-15	-0.0155174686	2
-9.850889248	-1.4546990701	-15	-0.0155174686	2
-9.8378703379	-1.4546990701	-15	-0.0155174686	2
-9.8248515892	-1.4546990701	-15	-0.0155174686	2
-9.811832997	-1.4546990701	-15	-0.0155174686	2
-9.7988145567	-1.4546990701	-15	-0.0155174686	2
-9.785796264	-1.4546990701	-15	-0.0155174686	2
-9.772778115	-1.4546990701	-15	-0.0155174686	2
-9.7597601062	-1.4546990701	-15	-0.0155174686	2
-9.7467422341	-1.4546990701	-15	-0.0155174686	2
-9.7337244957	-1.4546990701	-15	-0.0155174686	2
-9.720706888	-1.4546990701	-15	-0.0155174686	2
-9.7076894084	-1.4546990701	-15	-0.0155174686	2
-9.6946720545	-1.4546990701	-15	-0.0155174686	2
-9.6816548236	-1.4546990701	-15	-0.0155174686	2
-9.668637713	-1.4546990701	-15	-0.0155174686	2
-9.6556207197	-1.4546990701	-15	-0.0155174686	2
-9.6426038413	-1.4546990701	-15	-0.0155174686	2
-9.6295870751	-1.4546990701	-15	-0.0155174686	2
-9.6165704187	-1.4546990701	-15	-0.0155174686	2
-9.6035538695	-1.4546990701	-15	-0.0155174686	2
-9.5905374255	-1.4546990701	-15	-0.0155174686	2
-9.577521085	-1.4546990701	-15	-0.0155174686	2
-9.5645048466	-1.4546990701	-15	-0.0155174686	2
-9.5514887091	-1.4546990701	-15	-0.0155174686	2
-9.5384726712	-1.4546990701	-15	-0.0155174686	2
-9.5254567317	-1.4546990701	-15	-0.0155174686	2
-9.5124408894	-1.4546990701	-15	-0.0155174686	2
-9.4994251432	-1.4546990701	-15	-0.0155174686	2
-9.4864094928	-1.4546990701	-15	-0.0155174686	2
-9.4733939273	-1.4749760707	-15	-0.014797418	0
-9.4603784352	-1.4951647853	-15	-0.0141142412	0
-9.4473630161	-1.5152742028	-15	-0.0134655938	0
-9.4343476688	-1.5353091926	-15	-0.0128494339	0
-9.4213323921	-1.5552743812	-15	-0.0122638671	0
-9.408317185	-1.5751740924	-15	-0.0117071353	0
-9.3953020464	-1.5950123749	-15	-0.0111776048	0
-9.3822869753	-1.6147930271	-15	-0.010673755	0
-9.3692719705	-1.6345196228	-15	-0.0101941684	0
-9.3562570312	-1.6541955114	-15	-0.0097375223	0
-9.3432421564	-1.6738238356	-15	-0.0093025811	0
-9.3302273454	-1.6934075373	-15	-0.0088881892	0
-9.3172125971	-1.7129493555	-15	-0.0084932649	0
-9.3041979107	-1.7324518174	-15	-0.0081167949	0
-9.2911832857	-1.7519182486	-15	-0.007757811	0
-9.2781687222	-1.7713551988	-15	-0.0074153476	0
-9.2651542206	-1.7907686259	-15	-0.0070885127	0
-9.2521397809	-1.810162313	-15	-0.0067765063	0
-9.2391254033	-1.8295393447	-15	-0.0064785861	0
-9.2261110875	-1.8489024505	-15	-0.0061940572	0
-9.2130968337	-1.8682540004	-15	-0.0059222683	0
-9.2000826418	-1.8875960068	-15	-0.0056626084	0
-9.1870685117	-1.9069301288	-15	-0.0054145033	0
-9.1740544433	-1.9262576804	-15	-0.0051774125	0
-9.1610404364	-1.9455796414	-15	-0.0049508268	0
-9.1480264908	-1.9648966704	-15	-0.0047342656	0
-9.1350126063	-1.984209262	-15	-0.0045272734	0
-9.1219987826	-2.0035179739	-15	-0.0043294153	0
-9.1089850192	-2.0228230978	-15	-0.00414028	0
-9.0959713157	-2.0421246611	-15	-0.0039594775	0
-9.0829576716	-2.0614224466	-15	-0.0037866382	0
-9.0699440862	-2.0807160125	-15	-0.0036214104	0
-9.056930559	-2.1000047127	-15	-0.00346346	0
-9.0439170892	-2.1192877164	-15	-0.0033124686	0
-9.0309036759	-2.1385640262	-15	-0.0031681329	0
-9.0178903184	-2.1578324955	-15	-0.0030301632	0
-9.0048770155	-2.1770918632	-15	-0.002898283	0
-8.9918637669	-2.1963433126	-15	-0.0027722115	0
-8.9788505732	-2.215592599	-15	-0.0026516541	0
-8.9658374354	-2.2348447462	-15	-0.0025363379	0
-8.9528243543	-2.2541041116	-15	-0.0024260103	0
-8.9398113309	-2.2733744923	-15	-0.0023204356	0
-8.926798366	-2.2926592172	-15	-0.0022193935	0
-8.9137854604	-2.311961227	-15	-0.0021226774	0
-8.900772615	-2.3312831422	-15	-0.0020300925	0
-8.8877598306	-2.350627327	-15	-0.0019414551	0
-8.8747471081	-2.3699959429	-15	-0.0018565914	0
-8.8617344483	-2.3893909949	-15	-0.0017753365	0
-8.8487218519	-2.4088143688	-15	-0.0016975338	0
-8.83570932	-2.4282678858	-15	-0.0016230343	0
-8.8226968533	-2.4477534667	-15	-0.0015516954	0
-8.8096844527	-2.4672730385	-15	-0.0014833811	0
-8.7966721188	-2.4868275606	-15	-0.0014179651	0
-8.7836598517	-2.5064151682	-15	-0.0013553349	0
-8.7706476509	-2.5260333232	-15	-0.001295384	0
-8.757635516	-2.5456791034	-15	-0.0012380098	0
-8.7446234462	-2.5653492074	-15	-0.0011831138	0
-8.7316114404	-2.5850399608	-15	-0.0011306014	0
-8.7185994973	-2.6047473245	-15	-0.0010803813	0
-8.7055876155	-2.6244671814	-15	-0.0010323649	0
-8.6925757947	-2.6442022315	-15	-0.0009864503	0
-8.6795640364	-2.6639600489	-15	-0.0009425306	0
-8.6665523423	-2.6837466059	-15	-0.0009005086	0
-8.6535407135	-2.7035667019	-15	-0.0008602956	0
-8.6405291516	-2.7234241171	-15	-0.0008218093	0
-8.6275176575	-2.7433217429	-15	-0.0007849735	0
-8.6145062323	-2.7632616953	-15	-0.0007497171	0
-8.601494877	-2.7832454153	-15	-0.0007159733	0
-8.5884835923	-2.8032737592	-15	-0.0006836792	0
-8.5754723788	-2.8233470827	-15	-0.0006527751	0
-8.562461237	-2.8434653186	-15	-0.0006232045	0
-8.5494501672	-2.8636280515	-15	-0.0005949133	0
-8.5364391696	-2.8838345719	-15	-0.00056785	0
-8.5234282442	-2.9040837545	-15	-0.0005419653	0
-8.5104173908	-2.9243742952	-15	-0.000517212	0
-8.4974066091	-2.9447048439	-15	-0.0004935444	0
-8.4843958985	-2.9650740646	-15	-0.0004709184	0
-8.4713852585	-2.9854806882	-15	-0.0004492915	0
-8.4583746879	-3.0059235611	-15	-0.0004286226	0
-8.4453641857	-3.0264016834	-15	-0.0004088717	0
-8.4323537505	-3.0469142376	-15	-0.0003900004	0
-8.4193433805	-3.0674606353	-15	-0.0003719715	0
-8.4063330766	-3.0880532506	-15	-0.0003547386	0
-8.3933228468	-3.1087357304	-15	-0.0003382343	0
-8.3803126994	-3.1295449989	-15	-0.0003224041	0
-8.3673026418	-3.1505097793	-15	-0.0003072049	0
-8.3542926807	-3.1716534095	-15	-0.0002926019	0
-8.3412828225	-3.1929954664	-15	-0.000278566	0
-8.3282730736	-3.2145527677	-15	-0.0002650721	0
-8.3152634399	-3.2363393784	-15	-0.0002520989	0
-8.3022539265	-3.2583652168	-15	-0.0002396287	0
-8.2892445382	-3.2806389442	-15	-0.0002276456	0
-8.2762352795	-3.3031680586	-15	-0.0002161346	0
-8.2632261549	-3.3259589507	-15	-0.0002050822	0
-8.2502171685	-3.3490169239	-15	-0.0001944754	0
-8.2372083243	-3.3723461739	-15	-0.0001843021	0
-8.2241996261	-3.395949539	-15	-0.0001745509	0
-8.2111910773	-3.4198284952	-15	-0.0001652108	0
-8.1981826813	-3.4439831559	-15	-0.0001562713	0
-8.1851744408	-3.4684121481	-15	-0.0001477223	0
-8.1721663585	-3.493112402	-15	-0.0001395538	0
-8.1591584367	-3.5180789897	-15	-0.0001317562	0
-8.1461506772	-3.5433048867	-15	-0.0001243202	0
-8.1331430814	-3.5687806857	-15	-0.0001172363	0
-8.1201356502	-3.5944942506	-15	-0.0001104957	0
-8.1071283839	-3.6204302996	-15	-0.0001040893	0
-8.0941212822	-3.6465698961	-15	-0.0000980084	0
-8.081114344	-3.6728898204	-15	-0.0000922445	0
-8.0681075674	-3.699361783	-15	-0.0000867892	0
-8.0551009492	-3.7259514175	-15	-0.0000816345	0
-8.0420944858	-3.7526200893	-15	-0.000076772	0
-8.0290881767	-3.7793426571	-15	-0.0000721901	0
-8.0160820229	-3.8061014973	-15	-0.0000678761	0
-8.0030760254	-3.8328807674	-15	-0.0000638169	0
-8	-3.8392144338	-15	-0.0000628929	0
-7.9869941977	-3.8659996194	-15	-0.0000591309	0
-7.9739885548	-3.8927759828	-15	-0.000055595	0
-7.9609830728	-3.9195331383	-15	-0.000052273	0
-7.9479777533	-3.9462622982	-15	-0.0000491526	0
-7.9349725981	-3.9729562183	-15	-0.0000462223	0
-7.9219676091	-3.9996091671	-15	-0.0000434707	0
-7.9089627882	-4.0262168213	-15	-0.0000408873	0
-7.8959581375	-4.0527761804	-15	-0.0000384616	0
-7.8829536591	-4.079285495	-15	-0.000036184	0
-7.8699493553	-4.1057441951	-15	-0.0000340453	0
-7.8569452285	-4.1321528205	-15	-0.0000320367	0
-7.8439412809	-4.1585129535	-15	-0.0000301499	0
-7.8309375151	-4.1848271716	-15	-0.0000283773	0
-7.8179339337	-4.2110987644	-15	-0.0000267115	0
-7.8049305382	-4.2373280964	-15	-0.000025146	0
-7.7919273298	-4.2635130198	-15	-0.0000236746	0
-7.7789243092	-4.2896520866	-15	-0.0000222917	0
-7.7659214771	-4.3157447076	-15	-0.0000209918	0
-7.7529188339	-4.3417911497	-15	-0.0000197698	0
-7.7399163799	-4.3677925359	-15	-0.0000186209	0
-7.7269141152	-4.3937508482	-15	-0.0000175405	0
-7.7139120399	-4.419669764	-15	-0.0000165243	0
-7.700910155	-4.4455551658	-15	-0.0000155681	0
-7.6879084621	-4.4714095159	-15	-0.0000146684	0
-7.6749069628	-4.4972351425	-15	-0.0000138215	0
-7.6619056588	-4.5230342886	-15	-0.0000130244	0
-7.6489045518	-4.5488091068	-15	-0.0000122739	0
-7.6359036437	-4.5745616558	-15	-0.0000115672	0
-7.6229029362	-4.6002939337	-15	-0.0000109017	0
-7.6099024312	-4.6260078703	-15	-0.000010275	0
-7.5969021307	-4.6517052966	-15	-0.0000096846	0
-7.5839020367	-4.6773879388	-15	-0.0000091285	0
-7.5709021511	-4.703057414	-15	-0.0000086046	0
-7.5579024759	-4.7287152248	-15	-0.000008111	0
-7.5449030133	-4.7543627531	-15	-0.0000076458	0
-7.5319037652	-4.780001255	-15	-0.0000072075	0
-7.5189047337	-4.8056318547	-15	-0.0000067945	0
-7.5059059209	-4.8312555381	-15	-0.0000064052	0
-7.4929073288	-4.8568731464	-15	-0.0000060383	0
-7.4799089595	-4.8824853698	-15	-0.0000056925	0
-7.466910815	-4.9080927401	-15	-0.0000053665	0
-7.4539128972	-4.9336956237	-15	-0.0000050593	0
-7.4409152082	-4.9592942144	-15	-0.0000047697	0
-7.4279177497	-4.984888525	-15	-0.0000044967	0
-7.4149205236	-5.01047838	-15	-0.0000042394	0
-7.4019235317	-5.0360634061	-15	-0.0000039969	0
-7.3889267756	-5.0616431013	-15	-0.0000037683	0
-7.3759302578	-5.0872195233	-15	-0.0000035528	0
-7.3629339822	-5.1127990995	-15	-0.0000033496	0
-7.3499379527	-5.1383884688	-15	-0.0000031579	0
-7.3369421738	-5.1639940649	-15	-0.0000029771	0
-7.3239466498	-5.1896221262	-15	-0.0000028065	0
-7.3109513854	-5.2152784081	-15	-0.0000026455	0
-7.2979563842	-5.2409651187	-15	-0.0000024936	0
-7.2849616493	-5.2666822387	-15	-0.0000023502	0
-7.2719671836	-5.2924296235	-15	-0.0000022149	0
-7.2589729903	-5.3182070595	-15	-0.0000020873	0
-7.245979072	-5.344014259	-15	-0.0000019669	0
-7.2329854319	-5.3698508555	-15	-0.0000018533	0
-7.2199920726	-5.3957163978	-15	-0.0000017461	0
-7.2069989969	-5.4216103431	-15	-0.000001645	0
-7.1940062075	-5.4475320505	-15	-0.0000015497	0
-7.1810137071	-5.4734807725	-15	-0.0000014598	0
-7.168021498	-5.4994556469	-15	-0.0000013751	0
-7.1550295829	-5.5254556874	-15	-0.0000012952	0
-7.1420379639	-5.551479774	-15	-0.0000012198	0
-7.1290466433	-5.5775266427	-15	-0.0000011488	0
-7.1160556233	-5.6035948739	-15	-0.0000010819	0
-7.1030649058	-5.6296828809	-15	-0.0000010188	0
-7.0900744925	-5.6557888972	-15	-0.0000009594	0
-7.0770843853	-5.6819109626	-15	-0.0000009034	0
-7.0640945855	-5.7080469095	-15	-0.0000008506	0
-7.0511050945	-5.7341943472	-15	-0.0000008009	0
-7.0381159135	-5.7603511006	-15	-0.0000007541	0
-7.0251270452	-5.7865192889	-15	-0.00000071	0
-7.0121384933	-5.8127035851	-15	-0.0000006685	0
-6.9991502617	-5.8389085768	-15	-0.0000006293	0
-6.9861623542	-5.8651387008	-15	-0.0000005924	0
-6.973174775	-5.891398242	-15	-0.0000005577	0
-6.9601875283	-5.9176913309	-15	-0.0000005249	0
-6.9472006186	-5.9440219413	-15	-0.000000494	0
-6.9342140503	-5.9703938885	-15	-0.0000004649	0
-6.9212278281	-5.9968108262	-15	-0.0000004375	0
-6.9082419566	-6.0232762443	-15	-0.0000004116	0
-6.8952564407	-6.0497934664	-15	-0.0000003872	0
-6.8822712853	-6.076365648	-15	-0.0000003643	0
-6.8692864952	-6.102995774	-15	-0.0000003426	0
-6.8563020756	-6.1296866578	-15	-0.0000003222	0
-6.8433180315	-6.1564409401	-15	-0.0000003029	0
-6.830334368	-6.1832610881	-15	-0.0000002848	0
-6.8173510903	-6.2101493959	-15	-0.0000002677	0
-6.8043682035	-6.2371079851	-15	-0.0000002516	0
-6.7913857127	-6.2641388066	-15	-0.0000002364	0
-6.7784036232	-6.2912433902	-15	-0.0000002221	0
-6.765421939	-6.3184207703	-15	-0.0000002086	0
-6.7524406634	-6.345668529	-15	-0.0000001959	0
-6.7394597998	-6.372984078	-15	-0.000000184	0
-6.7264793511	-6.4003646748	-15	-0.0000001727	0
-6.7134993201	-6.4278074113	-15	-0.0000001622	0
-6.7005197093	-6.4553092008	-15	-0.0000001522	0
-6.6875405209	-6.4828668909	-15	-0.0000001429	0
-6.6745617583	-6.510479984	-15	-0.0000001341	0
-6.6615834258	-6.5381510224	-15	-0.0000001258	0
-6.648605528	-6.5658826522	-15	-0.000000118	0
-6.6356280697	-6.5936774308	-15	-0.0000001107	0
-6.6226510555	-6.6215378291	-15	-0.0000001038	0
-6.6096744902	-6.6494662333	-15	-0.0000000973	0
-6.5966983788	-6.6774649439	-15	-0.0000000913	0
-6.5837227263	-6.7055361743	-15	-0.0000000856	0
-6.5707475377	-6.7336820479	-15	-0.0000000802	0
-6.5577728182	-6.7619045948	-15	-0.0000000751	0
-6.5447985729	-6.790205747	-15	-0.0000000704	0
-6.5318248071	-6.8185873336	-15	-0.0000000659	0
-6.5188515261	-6.8470510751	-15	-0.0000000618	0
-6.5058787351	-6.8755985782	-15	-0.0000000578	0
-6.4929064395	-6.9042313286	-15	-0.0000000541	0
-6.4799346447	-6.9329506854	-15	-0.0000000507	0
-6.4669633559	-6.9617578744	-15	-0.0000000474	0
-6.4539925786	-6.9906539813	-15	-0.0000000444	0
-6.4410223179	-7.0196399451	-15	-0.0000000415	0
-6.4280525793	-7.0487165519	-15	-0.0000000388	0
-6.415083368	-7.0778844282	-15	-0.0000000363	0
-6.4021146891	-7.1071440349	-15	-0.0000000339	0
-6.3891465477	-7.1364956614	-15	-0.0000000317	0
-6.376178949	-7.1659394196	-15	-0.0000000296	0
-6.3632118978	-7.1954752392	-15	-0.0000000277	0
-6.3502453989	-7.2251028629	-15	-0.0000000259	0
-6.3372794571	-7.2548218422	-15	-0.0000000242	0
-6.3243140773	-7.2846321469	-15	-0.0000000225	0
-6.3113492658	-7.3145365243	-15	-0.0000000211	0
-6.2983850292	-7.3445387141	-15	-0.0000000196	0
-6.2854213748	-7.3746424107	-15	-0.0000000183	0
-6.2724583095	-7.4048512484	-15	-0.0000000171	0
-6.2594958408	-7.4351687868	-15	-0.0000000159	0
-6.2465339762	-7.4655984984	-15	-0.0000000149	0
-6.2335727233	-7.496143757	-15	-0.0000000139	0
-6.2206120898	-7.5268078273	-15	-0.0000000129	0
-6.2076520837	-7.5575938567	-15	-0.000000012	0
-6.194692713	-7.5885048677	-15	-0.0000000112	0
-6.1817339857	-7.6195437522	-15	-0.0000000104	0
-6.1687759101	-7.6507132676	-15	-0.0000000097	0
-6.1558184942	-7.6820158329	-15	-0.000000009	0
-6.1428617457	-7.7134527259	-15	-0.0000000084	0
-6.129905672	-7.7450248146	-15	-0.0000000078	0
-6.1169502806	-7.7767329552	-15	-0.0000000073	0
-6.103995579	-7.8085779901	-15	-0.0000000067	0
-6.0910415748	-7.8405607451	-15	-0.0000000063	0
-6.0780882754	-7.8726820251	-15	-0.0000000058	0
-6.0651356883	-7.9049426093	-15	-0.0000000054	0
-6.0521838211	-7.9373432453	-15	-0.000000005	0
-6.0392326814	-7.9698846424	-15	-0.0000000047	0
-6.0262822765	-8.0025674647	-15	-0.0000000043	0
-6.013332614	-8.0353923234	-15	-0.000000004	0
-6.0003837015	-8.0683597691	-15	-0.0000000037	0
-5.9874355463	-8.1014702828	-15	-0.0000000034	0
-5.9744881559	-8.1347242676	-15	-0.0000000032	0
-5.9615415376	-8.1681220575	-15	-0.0000000029	0
-5.948595699	-8.2016636707	-15	-0.0000000027	0
-5.935650648	-8.235347313	-15	-0.0000000025	0
-5.9227063922	-8.2691714409	-15	-0.0000000023	0
-5.9097629399	-8.3031350114	-15	-0.0000000022	0
-5.8968202991	-8.33723748	-15	-0.000000002	0
-5.8838784781	-8.3714787961	-15	-0.0000000018	0
-5.8709374854	-8.4058593963	-15	-0.0000000017	0
-5.8579973297	-8.4403801954	-15	-0.0000000016	0
-5.8450580197	-8.4750425761	-15	-0.0000000015	0
-5.8321195643	-8.5098483773	-15	-0.0000000013	0
-5.8191819728	-8.5447998816	-15	-0.0000000012	0
-5.8062452545	-8.5798998023	-15	-0.0000000011	0
-5.7933094188	-8.6151512696	-15	-0.0000000011	0
-5.7803744754	-8.6505578182	-15	-0.000000001	0
-5.7674404342	-8.6861233732	-15	-9E-10	0
-5.7545073051	-8.7218522386	-15	-8E-10	0
-5.7415750983	-8.7577490852	-15	-8E-10	0
-5.7286438243	-8.79381894	-15	-7E-10	0
-5.7157134935	-8.8300671768	-15	-6E-10	0
-5.7027841166	-8.866499508	-15	-6E-10	0
-5.6898557043	-8.9031219775	-15	-5E-10	0
-5.6769282678	-8.9399409556	-15	-5E-10	0
-5.6640018181	-8.9769631353	-15	-5E-10	0
-5.6510763666	-9.0141955304	-15	-4E-10	0
-5.6381519245	-9.051645475	-15	-4E-10	0
-5.6252285035	-9.0893206257	-15	-4E-10	0
-5.6123061153	-9.1272289646	-15	-3E-10	0
-5.5993847717	-9.1653788049	-15	-3E-10	0
-5.5864644833	-9.2037769015	-15	-3E-10	0
-5.5735452533	-9.2424200241	-15	-2E-10	0
-5.5606270817	-9.2813012431	-15	-2E-10	0
-5.5477099676	-9.320413928	-15	-2E-10	0
-5.5347939091	-9.3597519064	-15	-2E-10	0
-5.5218789038	-9.3993096199	-15	-2E-10	0
-5.5089649489	-9.4390822863	-15	-2E-10	0
-5.4960520416	-9.479066064	-15	-1E-10	0
-5.483140179	-9.5192582132	-15	-1E-10	0
-5.4702293589	-9.5596572464	-15	-1E-10	0
-5.4573195797	-9.6002630636	-15	-1E-10	0
-5.4444108409	-9.6410770635	-15	-1E-10	0
-5.4315031432	-9.6821022272	-15	-1E-10	0
-5.4185964887	-9.7233431699	-15	-1E-10	0
-5.4056908817	-9.7648061585	-15	-1E-10	0
-5.392786328	-9.8064990953	-15	-1E-10	0
-5.3798828356	-9.848431465	-15	-1E-10	0
-5.3669804149	-9.8906141769	-15	-1E-10	0
-5.3540790783	-9.9330595308	-15	-1E-10	0
-5.3411788406	-9.9757811366	-15	0	0
-5.3282797192	-10.0187937925	-15	0	0
-5.3153817336	-10.0621133461	-15	0	0
-5.3024849056	-10.1057565736	-15	0	0
-5.2895892596	-10.1497410549	-15	0	0
-5.2766948218	-10.194085059	-15	0	0
-5.2638016211	-10.2388074393	-15	0	0
-5.2509096882	-10.2839275485	-15	0	0
-5.2380190539	-10.329462269	-15	0	0
-5.2251297416	-10.375418796	-15	0	0
-5.2122417732	-10.4218028491	-15	0	0
-5.1993551704	-10.4686202056	-15	0	0
-5.1864699553	-10.5158766994	-15	0	0
-5.1735861502	-10.5635782204	-15	0	0
-5.1607037773	-10.6117307128	-15	0	0
-5.147822859	-10.6603401754	-15	0	0
-5.1349434181	-10.7094126597	-15	0	0
-5.1220654772	-10.7589542701	-15	0	0
-5.1091890593	-10.808971163	-15	0	0
-5.0963141875	-10.8594695463	-15	0	0
-5.0834408848	-10.9104556791	-15	0	0
-5.0705691748	-10.961935871	-15	0	0
-5.0576990809	-11.013916482	-15	0	0
-5.0448306267	-11.0664039222	-15	0	0
-5.0319638361	-11.1194046514	-15	0	0
-5.019098733	-11.1729251739	-15	0	0
-5.0062353415	-11.226971964	-15	0	0
-4.9933736858	-11.2815514932	-15	0	0
-4.9805137903	-11.336670251	-15	0	0
-4.9676556796	-11.3923347438	-15	0	0
-4.9547993783	-11.4485514948	-15	0	0
-4.9419449112	-11.5053270436	-15	0	0
-4.9290923034	-11.5626679451	-15	0	0
-4.9162415799	-11.620580769	-15	0	0
-4.9033927659	-11.6790720991	-15	0	0
-4.8905458869	-11.7381485323	-15	0	0
-4.8777009683	-11.7978166778	-15	0	0
-4.8648580358	-11.8580831563	-15	0	0
-4.8520171152	-11.9189545984	-15	0	0
-4.8391782324	-11.980437721	-15	0	0
-4.826341414	-12.042539722	-15	0	0
-4.8135066869	-12.1052680423	-15	0	0
-4.8006740781	-12.1686302181	-15	0	0
-4.7878436152	-12.2326338798	-15	0	0
-4.7750153259	-12.2972867502	-15	0	0
-4.7621892381	-12.3625966443	-15	0	0
-4.7493653802	-12.4285714673	-15	0	0
-4.7365437808	-12.4952192134	-15	0	0
-4.7237244687	-12.5625479645	-15	0	0
-4.7109074731	-12.630565888	-15	0	0
-4.6980928235	-12.6992812354	-15	0	0
-4.6852805496	-12.7687023404	-15	0	0
-4.6724706815	-12.8388376165	-15	0	0
-4.6596632497	-12.9096955548	-15	0	0
-4.6468582847	-12.9812847222	-15	0	0
-4.6340558176	-13.0536137924	-15	0	0
-4.6212558797	-13.1266918725	-15	0	0
-4.6084585025	-13.2005282203	-15	0	0
-4.595663718	-13.2751321383	-15	0	0
-4.5828715584	-13.3505129669	-15	0	0
-4.5700820561	-13.4266800776	-15	0	0
-4.557295244	-13.5036428664	-15	0	0
-4.5445111552	-13.5814107468	-15	0	0
-4.531729823	-13.6599931426	-15	0	0
-4.5189512811	-13.7393994814	-15	0	0
-4.5061755636	-13.8196391869	-15	0	0
-4.4934027046	-13.900721673	-15	0	0
-4.4806327386	-13.9826563357	-15	0	0
-4.4678657005	-14.0654525475	-15	0	0
-4.4551016254	-14.1491196499	-15	0	0
-4.4423405485	-14.2336669491	-15	0	0
-4.4295825056	-14.3191038095	-15	0	0
-4.4168275327	-14.4054397917	-15	0	0
-4.4040756664	-14.492684508	-15	0	0
-4.3913269435	-14.5808476031	-15	0	0
-4.3785814013	-14.6699387538	-15	0	0
-4.3658390774	-14.7599676697	-15	0	0
-4.3531000097	-14.8509440937	-15	0	0
-4.3403642365	-14.9428778033	-15	0	0
-4.3276317967	-15	-15	0	0
-4.3149027292	-15	-15	0	0
-4.3021770736	-15	-15	0	0
-4.2894548698	-15	-15	0	0
-4.276736158	-15	-15	0	0
-4.2640209789	-15	-15	0	0
-4.2513093736	-15	-15	0	0
-4.2386013835	-15	-15	0	0
-4.2258970507	-15	-15	0	0
-4.2131964174	-15	-15	0	0
-4.2004995265	-15	-15	0	0
-4.1878064209	-15	-15	0	0
-4.1751171445	-15	-15	0	0
-4.1624317412	-15	-15	0	0
-4.1497502555	-15	-15	0	0
-4.1370727324	-15	-15	0	0
-4.1243992173	-15	-15	0	0
-4.111729756	-15	-15	0	0
-4.0990643948	-15	-15	0	0
-4.0864031805	-15	-15	0	0
-4.0737461603	-15	-15	0	0
-4.0610933819	-15	-15	0	0
-4.0484448936	-15	-15	0	0
-4.035800744	-15	-15	0	0
-4.0231609821	-15	-15	0	0
-4.0105256574	-15	-15	0	0
-3.9978948196	-15	-15	0	0
-3.9852685191	-15	-15	0	0
-3.9726468066	-15	-15	0	0
-3.9600297333	-15	-15	0	0
-3.947417351	-15	-15	0	0
-3.9348097119	-15	-15	0	0
-3.9222068687	-15	-15	0	0
-3.9096088746	-15	-15	0	0
-3.8970157832	-15	-15	0	0
-3.8844276487	-15	-15	0	0
-3.871844526	-15	-15	0	0
-3.8592664701	-15	-15	0	0
-3.8466935367	-15	-15	0	0
-3.8341257823	-15	-15	0	0
-3.8215632635	-15	-15	0	0
-3.8090060376	-15	-15	0	0
-3.7964541625	-15	-15	0	0
-3.7839076965	-15	-15	0	0
-3.7713666986	-15	-15	0	0
-3.7588312282	-15	-15	0	0
-3.7463013454	-15	-15	0	0
-3.7337771108	-15	-15	0	0
-3.7212585854	-15	-15	0	0
-3.7087458309	-15	-15	0	0
-3.6962389096	-15	-15	0	0
-3.6837378844	-15	-15	0	0
-3.6712428186	-15	-15	0	0
-3.6587537763	-15	-15	0	0
-3.6462708219	-15	-15	0	0
-3.6337940207	-15	-15	0	0
-3.6213234382	-15	-15	0	0
-3.6088591404	-15	-15	0	0
-3.5964011939	-15	-15	0	0
-3.5839496656	-15	-15	0	0
-3.5715046233	-15	-15	0	0
-3.559066135	-15	-15	0	0
-3.5466342696	-15	-15	0	0
-3.5342090963	-15	-15	0	0
-3.521790685	-15	-15	0	0
-3.5093791062	-15	-15	0	0
-3.4969744309	-15	-15	0	0
-3.4845767308	-15	-15	0	0
-3.472186078	-15	-15	0	0
-3.4598025453	-15	-15	0	0
-3.4474262062	-15	-15	0	0
-3.4350571345	-15	-15	0	0
-3.422695405	-15	-15	0	0
-3.4103410927	-15	-15	0	0
-3.3979942734	-15	-15	0	0
-3.3856550236	-15	-15	0	0
-3.3733234202	-15	-15	0	0
-3.3609995409	-15	-15	0	0
-3.3486834639	-15	-15	0	0
-3.336375268	-15	-15	0	0
-3.3240750327	-15	-15	0	0
-3.3117828381	-15	-15	0	0
-3.299498765	-15	-15	0	0
-3.2872228946	-15	-15	0	0
-3.274955309	-15	-15	0	0
-3.2626960907	-15	-15	0	0
-3.2504453231	-15	-15	0	0
-3.2382030899	-15	-15	0	0
-3.2259694756	-15	-15	0	0
-3.213744565	-15	-15	0	0
-3.2015284432	-15	-15	0	0
-3.1893211962	-15	-15	0	0
-3.1771229103	-15	-15	0	0
-3.1649336727	-15	-15	0	0
-3.1527535709	-15	-15	0	0
-3.1405826932	-15	-15	0	0
-3.1284211281	-15	-15	0	0
-3.1162689653	-15	-15	0	0
-3.1041262944	-15	-15	0	0
-3.0919932062	-15	-15	0	0
-3.0798697916	-15	-15	0	0
-3.0677561423	-15	-15	0	0
-3.0556523507	-15	-15	0	0
-3.0435585095	-15	-15	0	0
-3.0314747123	-15	-15	0	0
-3.0194010529	-15	-15	0	0
-3.007337626	-15	-15	0	0
